# Supplementary material for: Crystal structure and DFT computational studies of (E)-2,4-di-tert-butyl-6-{[3-(tri­fluoro­meth­yl)benz­yl]imino­meth­yl}phenol
Source: Acta Crystallogr E Crystallogr Commun. 2020 Apr 24;76(Pt 5):732–5. doi: 10.1107/S205698902000537X (PMC7199268; doi:10.1107/S205698902000537X)
Supplement: Supplementary file 1 [file e-76-00732-sup1.cif]

##############################################################################
#                                                                            #
# This CIF contains the data in a paper accepted for publication in          #
# Acta Crystallographica Section E. It conforms to the requirements of       #
# Notes for Authors for Acta Crystallographica Section E, and has been       #
# peer reviewed under the auspices of the IUCr Commission on Journals.       #
#                                                                            #
# Full details of the Crystallographic Information File format               #
# are given in the paper "The Crystallographic Information File (CIF):       #
# a New Standard Archive File for Crystallography" by S. R. Hall, F. H.      #
# Allen and I. D. Brown [Acta Cryst. (1991), A47, 655-685].                  #
#                                                                            #
# The current version of the core CIF dictionary is obtainable from          #
# ftp://ftp.iucr.org/pub/cif_core.dic.                                       #
#                                                                            #
# Software is freely available for graphical display of the structure(s)     #
# in this CIF. For information consult the CIF software page                 #
# http://www.iucr.org/resources/cif/software.                                #
#                                                                            #
# This file may be used for bona fide research purposes within the           #
# scientific community so long as proper attribution is given to the journal # 
# article from which it was obtained.                                        #
#                                                                            #
##############################################################################
data_I
_database_code_depnum_ccdc_archive 'CCDC 1997654'
_audit_creation_method     SHELXL-97
_chemical_name_systematic
;\
(<i>E</i>)-2,4-Di-<i>tert</i>-butyl-6-{[3-\
(trifluoromethyl)benzyl]iminomethyl}phenol
;
_chemical_name_common     'C23 H28 F3 N O'
_chemical_formula_moiety     'C23 H28 F3 N O'
_chemical_formula_sum     'C23 H28 F3 N O'
_chemical_formula_iupac     'C23 H28 F3 N O'
_chemical_formula_weight     391.46
_chemical_melting_point     ?
_symmetry_cell_setting     monoclinic
_symmetry_space_group_name_H-M     'P 21/c'
loop_
    _symmetry_equiv_pos_as_xyz
    'x, y, z'
    '-x, y+1/2, -z+1/2'
    '-x, -y, -z'
    'x, -y-1/2, z-1/2'
_cell_length_a     15.6783(10)
_cell_length_b     15.7880(14)
_cell_length_c     8.7054(5)
_cell_angle_alpha     90.00
_cell_angle_beta     91.217(5)
_cell_angle_gamma     90.00
_cell_volume     2154.4(3)
_cell_formula_units_Z     4
_cell_measurement_reflns_used     19720
_cell_measurement_theta_min     1.83
_cell_measurement_theta_max     28.03
_cell_measurement_temperature     296(2)
_exptl_crystal_description     'plate'
_exptl_crystal_colour     'orange'
_exptl_crystal_size_max     0.72
_exptl_crystal_size_mid     0.56
_exptl_crystal_size_min     0.09
_exptl_crystal_density_diffrn     1.207
_exptl_crystal_density_meas     ?
_exptl_crystal_density_method     'not measured'
_exptl_crystal_F_000     832
_exptl_absorpt_coefficient_mu     0.091
_exptl_absorpt_correction_type     integration
_exptl_absorpt_process_details
;
(X-RED32; Stoe & Cie, 2002)
;
_exptl_absorpt_correction_T_min     0.9376
_exptl_absorpt_correction_T_max     0.9919
_exptl_special_details
;
248 frames, detector distance = 80 mm
;
_diffrn_ambient_temperature     296(2)
_diffrn_radiation_type     MoK\a
_diffrn_radiation_wavelength     0.71073
_diffrn_radiation_source     'fine-focus sealed tube'
_diffrn_radiation_monochromator     graphite
_diffrn_measurement_device_type     'STOE IPDS 2'
_diffrn_measurement_method     'rotation method'
_diffrn_detector_area_resol_mean     6.67
_diffrn_reflns_number     24168
_diffrn_reflns_av_R_equivalents     0.0615
_diffrn_reflns_av_sigmaI/netI     0.0452
_diffrn_reflns_theta_min     2.58
_diffrn_reflns_theta_max     27.60
_diffrn_reflns_theta_full     27.60
_diffrn_measured_fraction_theta_max     0.995
_diffrn_measured_fraction_theta_full     0.995
_diffrn_reflns_limit_h_min     -20
_diffrn_reflns_limit_h_max     20
_diffrn_reflns_limit_k_min     -20
_diffrn_reflns_limit_k_max     20
_diffrn_reflns_limit_l_min     -10
_diffrn_reflns_limit_l_max     11
_diffrn_standards_number     ?
_diffrn_standards_interval_count     ?
_diffrn_standards_interval_time     ?
_diffrn_standards_decay_%     ?
_refine_special_details
;
 Refinement of F^2^ against ALL reflections.  The weighted R-factor wR and
 goodness of fit S are based on F^2^, conventional R-factors R are based
 on F, with F set to zero for negative F^2^. The threshold expression of
 F^2^ > 2sigma(F^2^) is used only for calculating R-factors(gt) etc. and is
 not relevant to the choice of reflections for refinement.  R-factors based
 on F^2^ are statistically about twice as large as those based on F, and R-
 factors based on ALL data will be even larger.
;
_reflns_number_total     4981
_reflns_number_gt     2875
_reflns_threshold_expression     I>2\s(I)
_refine_ls_structure_factor_coef     Fsqd
_refine_ls_matrix_type     full
_refine_ls_R_factor_all     0.1140
_refine_ls_R_factor_gt     0.0593
_refine_ls_wR_factor_gt     0.1279
_refine_ls_wR_factor_ref     0.1488
_refine_ls_goodness_of_fit_ref     1.012
_refine_ls_restrained_S_all     1.058
_refine_ls_number_reflns     4981
_refine_ls_number_parameters     291
_refine_ls_number_restraints     67
_refine_ls_hydrogen_treatment     mixed
_refine_ls_weighting_scheme     calc
_refine_ls_weighting_details
         'calc w=1/[\s^2^(Fo^2^)+(0.0720P)^2^+0.0000P] where P=(Fo^2^+2Fc^2^)/3'
_atom_sites_solution_hydrogens     geom
_atom_sites_solution_primary     direct
_atom_sites_solution_secondary     difmap
_refine_ls_shift/su_max     0.000
_refine_ls_shift/su_mean     0.000
_refine_diff_density_max     0.174
_refine_diff_density_min     -0.143
_refine_ls_extinction_method     none
_refine_ls_extinction_coef     ?
loop_
    _atom_type_symbol
    _atom_type_description
    _atom_type_scat_dispersion_real
    _atom_type_scat_dispersion_imag
    _atom_type_scat_source
    'C' 'C' 0.0033 0.0016
                         'International Tables Vol C Tables 4.2.6.8 and 6.1.1.4'
    'H' 'H' 0.0000 0.0000
                         'International Tables Vol C Tables 4.2.6.8 and 6.1.1.4'
    'F' 'F' 0.0171 0.0103
                         'International Tables Vol C Tables 4.2.6.8 and 6.1.1.4'
    'N' 'N' 0.0061 0.0033
                         'International Tables Vol C Tables 4.2.6.8 and 6.1.1.4'
    'O' 'O' 0.0106 0.0060
                         'International Tables Vol C Tables 4.2.6.8 and 6.1.1.4'
_computing_data_collection
;
X-AREA (Stoe & Cie, 2002)
;
_computing_cell_refinement     'X-AREA'
_computing_data_reduction
;
X-RED32 (Stoe & Cie, 2002)
;
_computing_structure_solution
;
SHELXS97 (Sheldrick, 2008)
;
_computing_structure_refinement
;
SHELXL97 (Sheldrick, 2008)
;
_computing_molecular_graphics
;
ORTEP-3 for Windows (Farrugia, 2012)
;
_computing_publication_material
;
WinGX (Farrugia, 2012)
;
loop_
    _atom_site_type_symbol
    _atom_site_label
    _atom_site_fract_x
    _atom_site_fract_y
    _atom_site_fract_z
    _atom_site_U_iso_or_equiv
    _atom_site_adp_type
    _atom_site_calc_flag
    _atom_site_refinement_flags
    _atom_site_occupancy
    _atom_site_symmetry_multiplicity
    _atom_site_disorder_assembly
    _atom_site_disorder_group
    F F1A 0.82817(19) 0.75361(18) 1.1564(8) 0.1412(18) Uani d PDU 0.798(6) 1 A 1
    F F2A 0.8487(2) 0.6371(4) 1.2628(5) 0.1492(18) Uani d PDU 0.798(6) 1 A 1
    F F3A 0.86847(16) 0.6497(4) 1.0276(5) 0.1431(18) Uani d PDU 0.798(6) 1 A 1
    F F1B 0.8509(6) 0.7243(11) 1.0355(15) 0.108(4) Uani d PDU 0.202(6) 1 A 2
    F F2B 0.8298(5) 0.7109(13) 1.2651(14) 0.112(4) Uani d PDU 0.202(6) 1 A 2
    F F3B 0.8690(5) 0.6084(6) 1.140(2) 0.119(4) Uani d PDU 0.202(6) 1 A 2
    O O1 0.42489(9) 0.60037(10) 0.54544(18) 0.0583(4) Uani d . 1 1 . .
    N N1 0.47793(10) 0.69181(11) 0.77476(19) 0.0517(4) Uani d . 1 1 . .
    C C1 0.34413(11) 0.61230(12) 0.5935(2) 0.0442(4) Uani d . 1 1 . .
    C C2 0.27563(12) 0.57558(12) 0.5121(2) 0.0474(5) Uani d . 1 1 . .
    C C3 0.28920(14) 0.52313(15) 0.3652(2) 0.0604(6) Uani d . 1 1 . .
    C C4 0.3291(2) 0.57867(19) 0.2417(3) 0.0900(9) Uani d . 1 1 . .
    H H4A 0.3843 0.5977 0.2770 0.135 Uiso calc R 1 1 . .
    H H4B 0.2931 0.6268 0.2216 0.135 Uiso calc R 1 1 . .
    H H4C 0.3350 0.5464 0.1490 0.135 Uiso calc R 1 1 . .
    C C5 0.34662(19) 0.44671(17) 0.4018(3) 0.0866(8) Uani d . 1 1 . .
    H H5A 0.4010 0.4662 0.4405 0.130 Uiso calc R 1 1 . .
    H H5B 0.3546 0.4142 0.3101 0.130 Uiso calc R 1 1 . .
    H H5C 0.3202 0.4120 0.4779 0.130 Uiso calc R 1 1 . .
    C C6 0.20508(18) 0.4890(2) 0.2985(3) 0.0923(9) Uani d . 1 1 . .
    H H6A 0.2160 0.4565 0.2078 0.138 Uiso calc R 1 1 . .
    H H6B 0.1680 0.5354 0.2728 0.138 Uiso calc R 1 1 . .
    H H6C 0.1784 0.4535 0.3732 0.138 Uiso calc R 1 1 . .
    C C7 0.19492(12) 0.58784(13) 0.5719(2) 0.0520(5) Uani d . 1 1 . .
    H H7 0.1487 0.5639 0.5192 0.062 Uiso calc R 1 1 . .
    C C8 0.17838(12) 0.63327(13) 0.7047(2) 0.0539(5) Uani d . 1 1 . .
    C C9 0.08888(13) 0.64131(16) 0.7727(3) 0.0680(6) Uani d . 1 1 . .
    C C10 0.02115(17) 0.5997(3) 0.6718(5) 0.1314(15) Uani d . 1 1 . .
    H H10A -0.0338 0.6080 0.7159 0.197 Uiso calc R 1 1 . .
    H H10B 0.0327 0.5402 0.6642 0.197 Uiso calc R 1 1 . .
    H H10C 0.0216 0.6246 0.5712 0.197 Uiso calc R 1 1 . .
    C C11 0.0905(2) 0.5998(3) 0.9306(4) 0.1116(12) Uani d . 1 1 . .
    H H11A 0.1338 0.6261 0.9942 0.167 Uiso calc R 1 1 . .
    H H11B 0.1028 0.5406 0.9202 0.167 Uiso calc R 1 1 . .
    H H11C 0.0359 0.6067 0.9770 0.167 Uiso calc R 1 1 . .
    C C12 0.06544(18) 0.7341(2) 0.7915(4) 0.1009(10) Uani d . 1 1 . .
    H H12A 0.0639 0.7611 0.6926 0.151 Uiso calc R 1 1 . .
    H H12B 0.1073 0.7615 0.8565 0.151 Uiso calc R 1 1 . .
    H H12C 0.0104 0.7384 0.8371 0.151 Uiso calc R 1 1 . .
    C C13 0.24757(12) 0.67031(14) 0.7790(2) 0.0550(5) Uani d . 1 1 . .
    H H13 0.2388 0.7024 0.8668 0.066 Uiso calc R 1 1 . .
    C C14 0.32996(11) 0.66083(12) 0.7260(2) 0.0463(5) Uani d . 1 1 . .
    C C15 0.40013(12) 0.70132(13) 0.8100(2) 0.0512(5) Uani d . 1 1 . .
    H H15 0.3875 0.7357 0.8932 0.061 Uiso calc R 1 1 . .
    C C16 0.54326(13) 0.73660(13) 0.8642(3) 0.0547(5) Uani d . 1 1 . .
    H H16A 0.5162 0.7797 0.9258 0.066 Uiso calc R 1 1 . .
    H H16B 0.5814 0.7650 0.7945 0.066 Uiso calc R 1 1 . .
    C C17 0.59483(12) 0.67922(12) 0.9685(2) 0.0456(4) Uani d . 1 1 A .
    C C18 0.67935(12) 0.69802(13) 1.0007(2) 0.0509(5) Uani d . 1 1 . .
    H H18 0.7044 0.7446 0.9543 0.061 Uiso calc R 1 1 . .
    C C19 0.72737(13) 0.64835(15) 1.1014(2) 0.0581(5) Uani d DU 1 1 A .
    C C20 0.81794(16) 0.6718(2) 1.1355(4) 0.0818(7) Uani d DU 1 1 . .
    C C21 0.69155(16) 0.57852(15) 1.1692(3) 0.0685(6) Uani d . 1 1 . .
    H H21 0.7239 0.5445 1.2353 0.082 Uiso calc R 1 1 A .
    C C22 0.60725(16) 0.55961(15) 1.1381(3) 0.0706(7) Uani d . 1 1 A .
    H H22 0.5824 0.5129 1.1845 0.085 Uiso calc R 1 1 . .
    C C23 0.55955(14) 0.60916(14) 1.0392(2) 0.0571(5) Uani d . 1 1 . .
    H H23 0.5027 0.5955 1.0192 0.069 Uiso calc R 1 1 A .
    H H1 0.4592(18) 0.6288(18) 0.616(3) 0.088(9) Uiso d . 1 1 . .
loop_
    _atom_site_aniso_label
    _atom_site_aniso_U_11
    _atom_site_aniso_U_22
    _atom_site_aniso_U_33
    _atom_site_aniso_U_12
    _atom_site_aniso_U_13
    _atom_site_aniso_U_23
    F1A 0.0791(18) 0.100(2) 0.242(5) -0.0161(14) -0.055(3) -0.027(2)
    F2A 0.099(2) 0.203(4) 0.143(3) -0.021(2) -0.066(2) 0.050(3)
    F3A 0.0563(14) 0.225(5) 0.149(3) -0.002(2) 0.0203(16) -0.047(3)
    F1B 0.060(5) 0.146(9) 0.116(7) -0.030(6) -0.012(5) 0.022(7)
    F2B 0.073(5) 0.162(10) 0.102(6) -0.002(7) -0.011(5) -0.046(6)
    F3B 0.075(5) 0.130(7) 0.151(10) 0.046(5) -0.023(7) -0.009(6)
    O1 0.0422(8) 0.0723(10) 0.0606(9) -0.0033(7) 0.0091(7) -0.0136(8)
    N1 0.0455(9) 0.0569(10) 0.0526(9) -0.0018(7) -0.0032(7) -0.0023(8)
    C1 0.0407(10) 0.0457(10) 0.0465(10) 0.0016(8) 0.0054(8) 0.0020(9)
    C2 0.0491(11) 0.0469(11) 0.0462(11) -0.0004(8) 0.0016(9) -0.0005(9)
    C3 0.0616(13) 0.0663(14) 0.0532(12) -0.0070(10) 0.0051(10) -0.0139(11)
    C4 0.115(2) 0.105(2) 0.0502(14) -0.0252(17) 0.0177(14) -0.0142(14)
    C5 0.0966(19) 0.0724(17) 0.0909(19) 0.0110(14) 0.0060(15) -0.0301(15)
    C6 0.0825(18) 0.114(2) 0.0805(17) -0.0190(16) -0.0042(14) -0.0440(17)
    C7 0.0446(11) 0.0576(12) 0.0536(11) -0.0041(9) -0.0025(9) -0.0021(10)
    C8 0.0420(10) 0.0612(13) 0.0586(12) 0.0046(9) 0.0044(9) -0.0025(10)
    C9 0.0438(11) 0.0861(17) 0.0744(15) 0.0031(11) 0.0112(10) -0.0033(13)
    C10 0.0439(14) 0.200(4) 0.151(3) -0.0211(19) 0.0191(17) -0.066(3)
    C11 0.0784(19) 0.144(3) 0.114(3) 0.0155(19) 0.0436(18) 0.036(2)
    C12 0.0669(17) 0.107(2) 0.130(3) 0.0267(16) 0.0250(17) -0.003(2)
    C13 0.0492(11) 0.0631(13) 0.0528(11) 0.0048(9) 0.0041(9) -0.0113(10)
    C14 0.0426(10) 0.0490(11) 0.0473(10) 0.0027(8) 0.0008(8) -0.0026(9)
    C15 0.0521(12) 0.0519(11) 0.0494(11) 0.0026(9) 0.0001(9) -0.0063(9)
    C16 0.0508(11) 0.0525(12) 0.0607(12) -0.0066(9) -0.0058(9) 0.0001(10)
    C17 0.0476(10) 0.0460(11) 0.0433(10) -0.0035(8) 0.0035(8) -0.0069(8)
    C18 0.0475(11) 0.0524(12) 0.0530(11) -0.0068(9) 0.0040(9) -0.0036(9)
    C19 0.0515(11) 0.0658(14) 0.0569(12) 0.0044(10) -0.0030(9) -0.0076(11)
    C20 0.0551(13) 0.0978(19) 0.0921(18) 0.0080(13) -0.0109(13) -0.0007(15)
    C21 0.0743(16) 0.0650(15) 0.0655(15) 0.0072(12) -0.0106(12) 0.0095(12)
    C22 0.0817(17) 0.0594(14) 0.0706(15) -0.0142(12) -0.0044(13) 0.0155(12)
    C23 0.0558(12) 0.0585(13) 0.0570(12) -0.0127(10) -0.0018(10) 0.0007(11)
_geom_special_details
;
 All esds (except the esd in the dihedral angle between two l.s. planes)
 are estimated using the full covariance matrix.  The cell esds are taken
 into account individually in the estimation of esds in distances, angles
 and torsion angles; correlations between esds in cell parameters are only
 used when they are defined by crystal symmetry.  An approximate (isotropic)
 treatment of cell esds is used for estimating esds involving l.s. planes.
;
loop_
    _geom_bond_atom_site_label_1
    _geom_bond_atom_site_label_2
    _geom_bond_site_symmetry_2
    _geom_bond_distance
    _geom_bond_publ_flag
    F1A C20 . 1.313(4) ?
    F2A C20 . 1.318(4) ?
    F3A C20 . 1.290(4) ?
    F1B C20 . 1.315(6) ?
    F2B C20 . 1.296(6) ?
    F3B C20 . 1.282(6) ?
    O1 C1 . 1.355(2) ?
    N1 C15 . 1.273(2) ?
    N1 C16 . 1.457(3) ?
    C1 C2 . 1.400(3) ?
    C1 C14 . 1.406(3) ?
    C2 C7 . 1.392(3) ?
    C2 C3 . 1.542(3) ?
    C3 C6 . 1.528(3) ?
    C3 C4 . 1.531(3) ?
    C3 C5 . 1.535(4) ?
    C7 C8 . 1.390(3) ?
    C8 C13 . 1.381(3) ?
    C8 C9 . 1.540(3) ?
    C9 C10 . 1.514(4) ?
    C9 C12 . 1.521(4) ?
    C9 C11 . 1.522(4) ?
    C13 C14 . 1.389(3) ?
    C14 C15 . 1.456(3) ?
    C16 C17 . 1.506(3) ?
    C17 C18 . 1.381(3) ?
    C17 C23 . 1.387(3) ?
    C18 C19 . 1.386(3) ?
    C19 C21 . 1.376(3) ?
    C19 C20 . 1.491(3) ?
    C21 C22 . 1.376(3) ?
    C22 C23 . 1.373(3) ?
loop_
    _geom_angle_atom_site_label_1
    _geom_angle_atom_site_label_2
    _geom_angle_atom_site_label_3
    _geom_angle_site_symmetry_1
    _geom_angle_site_symmetry_3
    _geom_angle
    _geom_angle_publ_flag
    C15 N1 C16 . . 118.71(18) ?
    O1 C1 C2 . . 119.84(17) ?
    O1 C1 C14 . . 119.60(17) ?
    C2 C1 C14 . . 120.55(16) ?
    C7 C2 C1 . . 116.51(17) ?
    C7 C2 C3 . . 121.84(18) ?
    C1 C2 C3 . . 121.64(17) ?
    C6 C3 C4 . . 107.3(2) ?
    C6 C3 C5 . . 107.4(2) ?
    C4 C3 C5 . . 110.5(2) ?
    C6 C3 C2 . . 111.79(18) ?
    C4 C3 C2 . . 109.91(19) ?
    C5 C3 C2 . . 109.89(19) ?
    C8 C7 C2 . . 124.77(19) ?
    C13 C8 C7 . . 116.71(17) ?
    C13 C8 C9 . . 119.89(19) ?
    C7 C8 C9 . . 123.37(19) ?
    C10 C9 C12 . . 108.2(3) ?
    C10 C9 C11 . . 109.6(3) ?
    C12 C9 C11 . . 108.5(3) ?
    C10 C9 C8 . . 112.0(2) ?
    C12 C9 C8 . . 110.2(2) ?
    C11 C9 C8 . . 108.3(2) ?
    C8 C13 C14 . . 121.71(19) ?
    C13 C14 C1 . . 119.70(18) ?
    C13 C14 C15 . . 118.93(17) ?
    C1 C14 C15 . . 121.36(16) ?
    N1 C15 C14 . . 123.01(18) ?
    N1 C16 C17 . . 113.12(16) ?
    C18 C17 C23 . . 118.13(19) ?
    C18 C17 C16 . . 119.59(17) ?
    C23 C17 C16 . . 122.23(17) ?
    C17 C18 C19 . . 120.85(19) ?
    C21 C19 C18 . . 120.2(2) ?
    C21 C19 C20 . . 120.6(2) ?
    C18 C19 C20 . . 119.2(2) ?
    F3B C20 F3A . . 54.5(8) ?
    F3B C20 F2B . . 105.4(10) ?
    F3A C20 F2B . . 133.2(5) ?
    F3B C20 F1A . . 133.6(5) ?
    F3A C20 F1A . . 107.0(4) ?
    F2B C20 F1A . . 52.9(9) ?
    F3B C20 F1B . . 105.1(10) ?
    F3A C20 F1B . . 55.4(8) ?
    F2B C20 F1B . . 103.0(10) ?
    F1A C20 F1B . . 54.8(7) ?
    F3B C20 F2A . . 55.3(8) ?
    F3A C20 F2A . . 106.3(3) ?
    F2B C20 F2A . . 54.8(8) ?
    F1A C20 F2A . . 104.5(4) ?
    F1B C20 F2A . . 132.6(4) ?
    F3B C20 C19 . . 113.8(5) ?
    F3A C20 C19 . . 112.6(3) ?
    F2B C20 C19 . . 114.2(4) ?
    F1A C20 C19 . . 112.7(2) ?
    F1B C20 C19 . . 114.2(4) ?
    F2A C20 C19 . . 113.2(3) ?
    C19 C21 C22 . . 119.2(2) ?
    C23 C22 C21 . . 120.5(2) ?
    C22 C23 C17 . . 121.1(2) ?
loop_
    _geom_torsion_atom_site_label_1
    _geom_torsion_atom_site_label_2
    _geom_torsion_atom_site_label_3
    _geom_torsion_atom_site_label_4
    _geom_torsion_site_symmetry_1
    _geom_torsion_site_symmetry_2
    _geom_torsion_site_symmetry_3
    _geom_torsion_site_symmetry_4
    _geom_torsion
    _geom_torsion_publ_flag
    O1 C1 C2 C7 . . . . 177.52(18) ?
    C14 C1 C2 C7 . . . . -1.8(3) ?
    O1 C1 C2 C3 . . . . -1.6(3) ?
    C14 C1 C2 C3 . . . . 179.11(19) ?
    C7 C2 C3 C6 . . . . 0.3(3) ?
    C1 C2 C3 C6 . . . . 179.3(2) ?
    C7 C2 C3 C4 . . . . 119.4(2) ?
    C1 C2 C3 C4 . . . . -61.6(3) ?
    C7 C2 C3 C5 . . . . -118.9(2) ?
    C1 C2 C3 C5 . . . . 60.2(3) ?
    C1 C2 C7 C8 . . . . 0.0(3) ?
    C3 C2 C7 C8 . . . . 179.0(2) ?
    C2 C7 C8 C13 . . . . 1.8(3) ?
    C2 C7 C8 C9 . . . . -176.4(2) ?
    C13 C8 C9 C10 . . . . 177.7(3) ?
    C7 C8 C9 C10 . . . . -4.3(4) ?
    C13 C8 C9 C12 . . . . 57.2(3) ?
    C7 C8 C9 C12 . . . . -124.7(3) ?
    C13 C8 C9 C11 . . . . -61.3(3) ?
    C7 C8 C9 C11 . . . . 116.7(3) ?
    C7 C8 C13 C14 . . . . -1.6(3) ?
    C9 C8 C13 C14 . . . . 176.5(2) ?
    C8 C13 C14 C1 . . . . -0.1(3) ?
    C8 C13 C14 C15 . . . . -179.8(2) ?
    O1 C1 C14 C13 . . . . -177.42(18) ?
    C2 C1 C14 C13 . . . . 1.9(3) ?
    O1 C1 C14 C15 . . . . 2.3(3) ?
    C2 C1 C14 C15 . . . . -178.41(18) ?
    C16 N1 C15 C14 . . . . 178.69(18) ?
    C13 C14 C15 N1 . . . . 175.7(2) ?
    C1 C14 C15 N1 . . . . -3.9(3) ?
    C15 N1 C16 C17 . . . . 107.5(2) ?
    N1 C16 C17 C18 . . . . 148.23(18) ?
    N1 C16 C17 C23 . . . . -34.4(3) ?
    C23 C17 C18 C19 . . . . -0.2(3) ?
    C16 C17 C18 C19 . . . . 177.26(19) ?
    C17 C18 C19 C21 . . . . 0.9(3) ?
    C17 C18 C19 C20 . . . . -178.8(2) ?
    C21 C19 C20 F3B . . . . 42.0(11) ?
    C18 C19 C20 F3B . . . . -138.3(10) ?
    C21 C19 C20 F3A . . . . 101.8(4) ?
    C18 C19 C20 F3A . . . . -78.5(4) ?
    C21 C19 C20 F2B . . . . -79.1(12) ?
    C18 C19 C20 F2B . . . . 100.6(12) ?
    C21 C19 C20 F1A . . . . -137.1(4) ?
    C18 C19 C20 F1A . . . . 42.6(5) ?
    C21 C19 C20 F1B . . . . 162.7(10) ?
    C18 C19 C20 F1B . . . . -17.6(11) ?
    C21 C19 C20 F2A . . . . -18.8(5) ?
    C18 C19 C20 F2A . . . . 160.9(4) ?
    C18 C19 C21 C22 . . . . -1.2(4) ?
    C20 C19 C21 C22 . . . . 178.5(2) ?
    C19 C21 C22 C23 . . . . 0.8(4) ?
    C21 C22 C23 C17 . . . . -0.1(4) ?
    C18 C17 C23 C22 . . . . -0.2(3) ?
    C16 C17 C23 C22 . . . . -177.6(2) ?
loop_
    _geom_hbond_atom_site_label_D
    _geom_hbond_atom_site_label_H
    _geom_hbond_atom_site_label_A
    _geom_hbond_site_symmetry_A
    _geom_hbond_distance_DH
    _geom_hbond_distance_HA
    _geom_hbond_distance_DA
    _geom_hbond_angle_DHA
    O1 H1 N1 . 0.92(3) 1.73(3) 2.587(2) 154(3)
    C16 H16B Cg2 4_575 0.97 2.77 3.705(3) 162
    C21 H21 Cg1 3_667 0.93 2.85 3.631(3) 143
data_namiko43
_journal_data_validation_number     ?
_journal_date_recd_electronic     2020-04-07
_journal_date_accepted     2020-04-16
_journal_name_full     'Acta Crystallographica, Section E'
_journal_year     2020
_journal_volume     76
_journal_issue      5
_journal_page_first     732
_journal_page_last     735
_journal_paper_category     GO
_journal_paper_doi     10.1107/S205698902000537X
_journal_coeditor_code     PK2624
_publ_contact_author_name
;
Nihal Kan Kaynar
;
_publ_contact_author_address
;
Department of Physics
Amasya University
TR-05100
Amasya
Turkey
;
_publ_contact_author_email     'nihal_kan84@windowslive.com'
_publ_contact_author_fax
;
++90(358) 2180104
;
_publ_contact_author_phone
;
++90(358) 2115005
;
_publ_section_title
;\
Crystal structure and DFT computational studies of
(<i>E</i>)-2,4-di-<i>tert</i>-butyl-6-{[3-(trifluoromethyl)benzyl]\
iminomethyl}phenol
;
_publ_section_title_footnote     .
loop_
    _publ_author_name
    _publ_author_footnote
    _publ_author_address
    'Kan Kaynar, Nihal' .
;
Department of Physics
Faculty of Arts & Science
Amasya University
TR-05100
Amasya
Turkey
;
    'Tanak, Hasan' .
;
Department of Physics
Faculty of Arts & Science
Amasya University
TR-05100
Amasya
Turkey
;
    'Macit, Mustafa' .
;
Department of Chemistry
Faculty of Arts & Science
Ondokuz May\?is University
TR-55139 Samsun
Turkey
;
    '\"Ozdemir, Nam\?ik' .
;
Faculty of Education
Department of Mathematics and
Science Education
Division of Physics Education
Ondokuz May\?is University
TR-55139 Samsun
Turkey
;
_publ_section_synopsis
;
The title Schiff base compound was synthesized and its crystal structure
characterized by X-ray diffraction. The molecular structure, frontier orbitals
and molecular electrostatic potential map were also investigated by DFT
methods.
;
_refine_ls_number_parameters     ?
