# Supplementary material for: Crystal structure and DFT computational studies of (E)-2,4-di-tert-butyl-6-{[3-(tri­fluoro­meth­yl)benz­yl]imino­meth­yl}phenol
Source: Acta Crystallogr E Crystallogr Commun. 2020 Apr 24;76(Pt 5):732–5. doi: 10.1107/S205698902000537X (PMC7199268; doi:10.1107/S205698902000537X)
Supplement: Supplementary file 2 [file e-76-00732-Isup2.hkl]

#
# h,k,l, Fc-squared, Fo-squared, sigma(Fo-squared) and status flag
#
data_I
_shelx_title ' namiko43'
_shelx_refln_list_code          4
_shelx_F_calc_maximum      152.08
_exptl_crystal_F_000       832.00
_reflns_d_resolution_high  0.7669
 
loop_
 _symmetry_equiv_pos_as_xyz
 'x, y, z'
 '-x, y+1/2, -z+1/2'
 '-x, -y, -z'
 'x, -y-1/2, z-1/2'
 
_cell_length_a    15.6783
_cell_length_b    15.7880
_cell_length_c     8.7054
_cell_angle_alpha  90.000
_cell_angle_beta   91.217
_cell_angle_gamma  90.000
 
_shelx_F_squared_multiplier     1.000
 
loop_
 _refln_index_h
 _refln_index_k
 _refln_index_l
 _refln_F_squared_calc
 _refln_F_squared_meas
 _refln_F_squared_sigma
 _refln_observed_status
   2   0   0     7424.36     8289.13     68.35 o
   3   0   0      206.70      173.86     14.74 o
   4   0   0     5474.97     5478.28    158.34 o
   5   0   0        1.04        7.76     10.59 o
   6   0   0     1746.34     1801.52     45.53 o
   7   0   0     2379.41     2604.52     60.64 o
   8   0   0     2702.78     2650.96     30.26 o
   9   0   0      149.64      172.12      7.88 o
  10   0   0       36.43       30.03      7.40 o
  11   0   0       42.86       37.30      4.53 o
  12   0   0      597.13      524.29      7.15 o
  13   0   0      104.94       93.54      6.24 o
  14   0   0       72.46       71.68      5.59 o
  15   0   0      206.83      186.92      6.76 o
  16   0   0       27.26       25.81      7.38 o
  17   0   0        1.25        5.16      9.66 o
  18   0   0        6.87       10.30      6.72 o
  19   0   0       53.98       58.65      5.80 o
  20   0   0       17.35       21.42      7.37 o
   2   1   0      271.43      353.79     10.45 o
   3   1   0      630.01      688.60     10.27 o
   4   1   0     7083.83     7356.32     92.95 o
   5   1   0     5544.77     5682.45     52.03 o
   6   1   0     2680.24     2867.48     44.20 o
   7   1   0      634.25      577.89      6.09 o
   8   1   0     1984.23     2104.81     23.96 o
   9   1   0       89.96       67.95      4.26 o
  10   1   0       10.67       12.21      4.63 o
  11   1   0        0.00       -0.13      4.66 o
  12   1   0       29.85       28.89      4.05 o
  13   1   0      256.12      252.75      4.79 o
  14   1   0       50.26       47.58      3.96 o
  15   1   0      126.40      114.91      4.63 o
  16   1   0       10.15       11.59      4.42 o
  17   1   0       24.48       24.19      4.15 o
  18   1   0        0.59        3.75      4.73 o
  19   1   0        1.09        8.42      4.61 o
  20   1   0       20.93       25.86      5.17 o
   0   2   0     2047.96     2028.78     50.65 o
   1   2   0       51.06       50.88     10.38 o
   2   2   0     3664.11     3781.32     54.60 o
   3   2   0     6572.77     6715.30    110.32 o
   4   2   0       94.75       98.08      6.11 o
   5   2   0       13.49       27.66      5.74 o
   6   2   0      105.17      100.52      5.78 o
   7   2   0        5.84       -2.25      5.08 o
   8   2   0        5.45        1.50      4.84 o
   9   2   0      363.72      307.58      5.55 o
  10   2   0      256.30      230.89      5.03 o
  11   2   0       15.64        9.92      4.09 o
  12   2   0      285.92      281.06      6.33 o
  13   2   0      212.56      220.38      5.23 o
  14   2   0      330.49      319.42      5.34 o
  15   2   0       50.59       47.27      4.36 o
  16   2   0        2.18       10.38      4.33 o
  17   2   0       23.42       20.49      4.48 o
  18   2   0        0.66        6.69      4.66 o
  19   2   0        0.43        4.57      4.81 o
  20   2   0        0.99        3.97      5.23 o
   1   3   0     4725.93     4729.81    100.44 o
   2   3   0      735.32      727.71     11.83 o
   3   3   0      193.32      188.56      7.97 o
   4   3   0      403.13      402.96      7.18 o
   5   3   0       16.39       16.59      5.44 o
   6   3   0       27.46       40.49      5.22 o
   7   3   0     2162.43     2292.58     25.98 o
   8   3   0       10.46       16.99      3.68 o
   9   3   0      454.93      474.40     10.92 o
  10   3   0       13.55       12.97      4.64 o
  11   3   0       84.30       84.50      4.66 o
  12   3   0      980.13      906.10     19.85 o
  13   3   0      222.48      225.66      4.94 o
  14   3   0        4.23       11.58      4.49 o
  15   3   0       34.24       24.12      4.31 o
  16   3   0        0.06        0.56      5.29 o
  17   3   0        2.74        3.47      4.38 o
  18   3   0        1.09       -0.95      4.27 o
  19   3   0        0.07        7.14      4.41 o
  20   3   0        0.97        4.70      4.60 o
   0   4   0    10419.19    10097.79    271.24 o
   1   4   0      226.81      197.69      8.51 o
   2   4   0       87.27      105.28      7.83 o
   3   4   0       95.87       90.03      6.51 o
   4   4   0     1022.46      977.81     12.62 o
   5   4   0      247.60      246.65      5.92 o
   6   4   0        1.40        5.04      5.10 o
   7   4   0      725.05      698.66      6.15 o
   8   4   0       43.75       38.59      4.39 o
   9   4   0      582.02      576.64      6.98 o
  10   4   0       19.19       23.37      4.22 o
  11   4   0        2.74        0.03      4.07 o
  12   4   0      259.80      231.43      4.38 o
  13   4   0      337.07      326.76      7.70 o
  14   4   0        6.80       16.11      4.70 o
  15   4   0        1.04        1.96      4.72 o
  16   4   0        1.80        1.31      4.56 o
  17   4   0       26.90       22.55      5.06 o
  18   4   0       10.31       18.80      5.02 o
  19   4   0       16.52       16.26      4.82 o
   1   5   0      343.05      313.18      8.45 o
   2   5   0     1745.01     1696.07     25.91 o
   3   5   0       49.67       52.48      5.69 o
   4   5   0      346.17      375.04      6.36 o
   5   5   0      208.87      247.14      5.71 o
   6   5   0      412.98      436.59      8.48 o
   7   5   0      605.58      618.77     11.38 o
   8   5   0     1278.66     1411.63     13.27 o
   9   5   0        2.39        2.77      4.21 o
  10   5   0        1.15        2.46      4.59 o
  11   5   0       73.00       67.70      4.29 o
  12   5   0        1.43       -0.07      4.44 o
  13   5   0      446.42      429.25      9.94 o
  14   5   0      125.37      137.67      5.48 o
  15   5   0       25.99       24.98      4.53 o
  16   5   0        8.65       14.58      4.08 o
  17   5   0        3.49        5.80      4.45 o
  18   5   0        0.00        2.10      4.71 o
  19   5   0        4.28        6.31      4.42 o
   0   6   0     2024.61     1908.90     62.99 o
   1   6   0       94.31       89.14      6.22 o
   2   6   0     1135.24     1068.57     11.55 o
   3   6   0      411.77      428.47      6.67 o
   4   6   0      153.01      140.13      5.26 o
   5   6   0       41.42       55.20      4.81 o
   6   6   0       18.29       26.70      4.55 o
   7   6   0       61.61       76.03      4.50 o
   8   6   0      751.47      718.12     12.14 o
   9   6   0       28.23       32.76      4.27 o
  10   6   0       49.66       43.02      4.05 o
  11   6   0       99.30      108.25      4.72 o
  12   6   0        9.63       11.65      4.37 o
  13   6   0        2.34        4.60      4.66 o
  14   6   0       82.78       88.59      4.75 o
  15   6   0       27.51       28.38      4.35 o
  16   6   0        0.32        8.67      4.48 o
  17   6   0        4.59        7.89      5.06 o
  18   6   0        0.33        5.48      5.12 o
  19   6   0        0.05        3.94      5.37 o
   1   7   0      455.81      396.25      6.12 o
   2   7   0       30.71       36.87      5.28 o
   3   7   0      663.41      623.13      6.79 o
   4   7   0      138.06      105.39      5.33 o
   5   7   0      213.74      216.84      5.03 o
   6   7   0     1688.35     1751.91     22.45 o
   7   7   0       94.23       95.90      4.40 o
   8   7   0        8.58       10.60      4.22 o
   9   7   0      612.72      609.00      6.71 o
  10   7   0       80.39       74.87      4.24 o
  11   7   0        7.59        7.45      4.01 o
  12   7   0      123.46      114.92      5.77 o
  13   7   0       11.03       20.35      4.62 o
  14   7   0       62.87       64.25      4.71 o
  15   7   0       34.84       35.42      4.74 o
  16   7   0        1.55        8.06      4.84 o
  17   7   0        9.67       16.81      5.00 o
  18   7   0        2.51        1.55      4.79 o
  19   7   0        0.02        5.71      5.41 o
   0   8   0        1.02        4.52      8.24 o
   1   8   0     2003.84     1962.56     40.47 o
   2   8   0      209.71      213.14      6.31 o
   3   8   0     1515.09     1489.82     15.83 o
   4   8   0       30.49       28.40      4.66 o
   5   8   0        4.57        5.20      4.32 o
   6   8   0        1.43        1.04      4.28 o
   7   8   0       62.53       64.84      4.26 o
   8   8   0      246.81      234.99      4.76 o
   9   8   0       57.27       68.73      4.45 o
  10   8   0      165.79      161.77      4.24 o
  11   8   0      379.56      349.22      6.58 o
  12   8   0        8.30       11.06      4.15 o
  13   8   0        0.41       -1.07      4.05 o
  14   8   0       97.03       95.31      4.87 o
  15   8   0       58.97       51.63      5.02 o
  16   8   0        1.00        7.07      5.07 o
  17   8   0        0.36        4.65      5.08 o
  18   8   0        3.03        7.95      5.23 o
   1   9   0      227.77      202.26      5.71 o
   2   9   0       11.60       15.07      4.85 o
   3   9   0        0.01        1.09      4.61 o
   4   9   0     1290.22     1299.96     24.35 o
   5   9   0      224.73      233.54      4.88 o
   6   9   0       14.53       20.04      4.49 o
   7   9   0        1.01       10.73      4.42 o
   8   9   0       10.94       16.17      4.48 o
   9   9   0      345.32      299.03      4.99 o
  10   9   0       55.82       51.44      4.39 o
  11   9   0       24.51       26.77      4.19 o
  12   9   0       33.99       32.28      4.43 o
  13   9   0       11.85       14.19      4.24 o
  14   9   0       74.68       80.24      5.11 o
  15   9   0       19.50       19.89      5.09 o
  16   9   0        5.99        9.01      4.96 o
  17   9   0        1.87        3.47      5.19 o
  18   9   0        3.64       11.16      5.39 o
   0  10   0       43.06       35.75      8.14 o
   1  10   0      593.72      577.35      6.38 o
   2  10   0      344.30      355.86      5.99 o
   3  10   0        4.00        6.37      5.39 o
   4  10   0       31.44       30.96      4.81 o
   5  10   0       70.75       73.86      4.63 o
   6  10   0       21.64       28.52      4.52 o
   7  10   0       18.63       20.51      4.63 o
   8  10   0       70.97       68.03      4.73 o
   9  10   0      103.81      113.11      5.08 o
  10  10   0       92.52       89.28      4.73 o
  11  10   0      150.25      143.07      4.51 o
  12  10   0        0.03        5.54      4.01 o
  13  10   0       26.16       26.69      4.41 o
  14  10   0        8.95       13.20      5.01 o
  15  10   0        0.54       -0.01      4.70 o
  16  10   0        1.03        9.84      4.46 o
  17  10   0        0.09        3.78      5.37 o
   1  11   0      107.79      112.53      5.13 o
   2  11   0      104.60       94.76      5.75 o
   3  11   0      168.66      166.91      5.15 o
   4  11   0      175.72      166.40      5.79 o
   5  11   0       14.56       19.69      4.49 o
   6  11   0        1.54        5.75      4.80 o
   7  11   0        0.39        0.22      4.64 o
   8  11   0      140.54      133.81      5.54 o
   9  11   0        0.14        5.53      4.79 o
  10  11   0       96.22      103.96      4.77 o
  11  11   0       50.47       51.27      4.67 o
  12  11   0        0.41        0.87      4.58 o
  13  11   0       13.02       19.76      4.72 o
  14  11   0        6.41        7.80      4.97 o
  15  11   0       21.28       21.67      5.63 o
  16  11   0       28.79       34.30      5.79 o
  17  11   0        4.40        8.56      5.48 o
   0  12   0      240.47      242.45      7.15 o
   1  12   0        7.22        7.18      4.48 o
   2  12   0      209.57      221.41      6.28 o
   3  12   0        6.91       12.87      4.75 o
   4  12   0       98.57      101.07      5.07 o
   5  12   0        0.03       -2.84      4.79 o
   6  12   0        4.91        6.82      4.83 o
   7  12   0       13.62        4.91      4.93 o
   8  12   0       56.89       61.50      4.80 o
   9  12   0        1.10        4.65      4.74 o
  10  12   0        6.05       11.53      4.67 o
  11  12   0        1.19        4.85      4.61 o
  12  12   0        1.35       10.68      4.72 o
  13  12   0        4.06        9.78      4.73 o
  14  12   0        1.24       -2.70      4.88 o
  15  12   0        5.10        1.78      5.61 o
  16  12   0        3.22        4.12      5.96 o
   1  13   0       43.84       45.78      4.54 o
   2  13   0      120.50      114.34      4.97 o
   3  13   0       33.89       25.12      5.29 o
   4  13   0      219.57      230.46      5.32 o
   5  13   0        0.06        3.54      5.01 o
   6  13   0        6.44        5.65      4.55 o
   7  13   0        3.63       14.42      4.46 o
   8  13   0       17.87       12.29      4.64 o
   9  13   0       12.81       16.89      4.81 o
  10  13   0       33.22       38.93      4.83 o
  11  13   0        6.88        6.74      4.84 o
  12  13   0        0.72        2.83      4.72 o
  13  13   0        3.14        2.04      4.89 o
  14  13   0        3.64        7.46      5.07 o
  15  13   0        1.29        7.46      5.24 o
   0  14   0       33.91       46.90      6.55 o
   1  14   0       74.29       62.33      4.37 o
   2  14   0       94.24       99.25      5.20 o
   3  14   0       25.46       25.81      4.69 o
   4  14   0        6.60        7.86      5.05 o
   5  14   0       46.79       51.44      4.61 o
   6  14   0        2.13        8.99      4.67 o
   7  14   0        0.17        5.85      4.84 o
   8  14   0        0.70       -1.78      4.66 o
   9  14   0       26.78       28.00      4.80 o
  10  14   0       28.43       41.10      4.95 o
  11  14   0        1.47        3.62      5.07 o
  12  14   0       10.50       17.75      5.19 o
  13  14   0        0.44       -3.99      5.09 o
  14  14   0        0.58        6.43      5.32 o
   1  15   0       58.15       53.97      4.61 o
   2  15   0        9.32       15.79      4.47 o
   3  15   0       21.93       29.26      4.79 o
   4  15   0       17.31       21.26      4.80 o
   5  15   0        0.14        8.98      4.96 o
   6  15   0        2.05        1.29      4.60 o
   7  15   0        0.66       10.20      5.34 o
   8  15   0       15.10       17.69      5.03 o
   9  15   0       40.12       36.87      5.20 o
  10  15   0        0.12        4.14      4.98 o
  11  15   0        2.69        4.32      5.25 o
  12  15   0        1.01       -2.20      5.54 o
  13  15   0        0.00        1.58      5.38 o
   0  16   0       14.88       14.34      6.56 o
   1  16   0       17.91       14.65      4.70 o
   2  16   0       16.47       20.11      4.65 o
   3  16   0        5.48        7.36      4.34 o
   4  16   0       11.61       16.71      5.18 o
   5  16   0        3.71        9.01      5.33 o
   6  16   0        6.86        7.43      4.99 o
   7  16   0        3.43        2.83      4.92 o
   8  16   0        6.11       10.16      5.51 o
   9  16   0       10.71       15.02      5.07 o
  10  16   0        0.73        4.23      5.10 o
  11  16   0        0.00       -5.40      5.61 o
  12  16   0        0.35        2.83      5.35 o
   1  17   0        0.88        0.69      4.54 o
   2  17   0       10.69        5.51      4.45 o
   3  17   0        0.06        3.71      4.62 o
   4  17   0       12.65       10.38      4.57 o
   5  17   0       12.56       12.53      5.12 o
   6  17   0        2.55        1.60      5.50 o
   7  17   0        3.19        0.39      4.92 o
   8  17   0        4.34        0.97      5.13 o
   9  17   0        4.08        5.81      5.15 o
  10  17   0       59.71       56.81      6.35 o
  11  17   0       11.24        9.56      5.64 o
   0  18   0        6.22        0.30      6.92 o
   1  18   0        4.63       16.16      4.70 o
   2  18   0        6.75       10.09      4.66 o
   3  18   0       10.41        8.81      4.65 o
   4  18   0       19.58       21.30      4.94 o
   5  18   0       16.08       17.78      4.72 o
   6  18   0        1.22        5.99      5.07 o
   7  18   0        5.98       18.24      5.97 o
   8  18   0        4.88        3.17      5.18 o
   9  18   0       25.50       17.53      5.65 o
   1  19   0        2.05        0.36      4.84 o
   2  19   0        0.39        0.82      5.06 o
   3  19   0       39.25       25.68      5.20 o
   4  19   0       58.91       53.19      4.71 o
   5  19   0        3.56       -0.26      5.15 o
   6  19   0        5.41        2.81      4.65 o
   7  19   0        1.63        3.11      5.23 o
   0  20   0        0.55       13.04      7.20 o
   1  20   0        3.58        2.18      4.72 o
   2  20   0        6.95       13.30      5.41 o
   3  20   0        0.04       -0.25      5.15 o
   4  20   0        5.96        6.25      5.07 o
 -20   1   1       14.28       18.43      5.07 o
 -19   1   1        1.67        5.92      4.30 o
 -18   1   1        0.00        6.24      4.16 o
 -17   1   1       48.63       41.79      4.54 o
 -16   1   1        5.31       11.19      3.73 o
 -15   1   1        3.49       10.60      3.85 o
 -14   1   1      128.74      114.07      4.61 o
 -13   1   1        0.29        6.60      4.53 o
 -12   1   1       23.76       29.25      4.57 o
 -11   1   1       50.08       44.50      4.54 o
 -10   1   1       48.38       54.90      4.26 o
  -9   1   1        8.96        7.27      4.63 o
  -8   1   1        0.13        5.78      4.62 o
  -7   1   1       25.72       18.11      4.82 o
  -6   1   1      168.45      194.95      5.59 o
  -5   1   1     1530.24     1699.69      9.74 o
  -4   1   1      254.76      317.75      7.52 o
  -3   1   1     7021.71     7125.39    105.31 o
  -2   1   1       60.71       60.03      8.73 o
  -1   1   1     2000.17     2179.30     34.47 o
   0   1   1      142.00      164.29     15.99 o
   1   1   1     5267.21     5889.82    128.50 o
   2   1   1     5208.40     5828.27     57.74 o
   3   1   1      507.75      592.45     10.00 o
   4   1   1     2011.54     2006.85     23.50 o
   5   1   1      440.42      422.32      6.84 o
   6   1   1     1273.56     1330.82     10.07 o
   7   1   1       60.27       61.45      5.39 o
   8   1   1     1197.28     1181.06     20.26 o
   9   1   1       14.36        5.75      4.38 o
  10   1   1        0.61       10.28      4.77 o
  11   1   1      241.39      253.30      6.73 o
  12   1   1        3.53       -1.28      4.13 o
  13   1   1      987.69      921.72     10.53 o
  14   1   1       53.70       52.07      4.53 o
  15   1   1        0.02        1.04      3.81 o
  16   1   1       48.96       48.02      4.21 o
  17   1   1        0.40        9.45      4.59 o
  18   1   1        2.20        7.39      4.76 o
  19   1   1        0.17        1.96      4.97 o
  20   1   1        1.95        0.39      5.34 o
 -20   2   1        0.59        5.94      4.91 o
 -19   2   1       43.70       47.68      4.36 o
 -18   2   1       37.85       46.37      4.75 o
 -17   2   1        7.69        5.55      4.50 o
 -16   2   1       85.59       86.18      4.43 o
 -15   2   1        0.03        4.56      4.64 o
 -14   2   1       26.57       22.96      4.75 o
 -13   2   1        3.20       -1.70      4.50 o
 -12   2   1       22.79       19.86      4.08 o
 -11   2   1      120.98      108.05      4.31 o
 -10   2   1      222.29      244.63      4.84 o
  -9   2   1      652.55      704.01     12.73 o
  -8   2   1     1556.96     1726.36     17.30 o
  -7   2   1     3727.59     3932.84     62.61 o
  -6   2   1      303.10      384.47      6.45 o
  -5   2   1      171.69      194.93      6.01 o
  -4   2   1     5065.89     5198.13     60.72 o
  -3   2   1       24.05       15.42      7.12 o
  -2   2   1    10773.74    10825.68    143.81 o
  -1   2   1    11877.29    11635.81    187.06 o
   0   2   1     4314.46     4452.48     28.30 o
   1   2   1    15897.40    16231.90    409.13 o
   2   2   1        1.75        3.87      9.42 o
   3   2   1      796.95      922.10     12.64 o
   4   2   1      403.95      369.57      7.77 o
   5   2   1      594.20      653.31      7.55 o
   6   2   1     2067.39     1969.06     23.63 o
   7   2   1      978.40     1076.11     13.61 o
   8   2   1     1078.34     1137.26     14.71 o
   9   2   1       80.38       83.75      5.02 o
  10   2   1      477.57      496.25      5.83 o
  11   2   1       49.14       55.00      5.93 o
  12   2   1      940.46      892.84     13.96 o
  13   2   1      153.92      160.91      5.15 o
  14   2   1      460.72      442.12     12.43 o
  15   2   1        6.12       10.78      4.01 o
  16   2   1        0.02        4.87      3.96 o
  17   2   1       18.07       13.43      6.36 o
  18   2   1        3.59        5.76      4.65 o
  19   2   1        0.04        2.02      5.08 o
  20   2   1        7.38       15.82      5.32 o
 -20   3   1       17.73       18.36      4.76 o
 -19   3   1        7.72        3.49      4.80 o
 -18   3   1        3.13        4.33      4.54 o
 -17   3   1        5.70       10.51      4.34 o
 -16   3   1        0.20        0.58      4.31 o
 -15   3   1       18.48       16.45      4.08 o
 -14   3   1       22.18       25.02      4.19 o
 -13   3   1      228.14      209.70      5.04 o
 -12   3   1       71.29       63.46      4.49 o
 -11   3   1        0.61        2.53      4.05 o
 -10   3   1      305.61      289.98      5.28 o
  -9   3   1       50.17       78.86     15.40 o
  -8   3   1      179.45      213.50      4.99 o
  -7   3   1        0.81        6.78      4.95 o
  -6   3   1       48.40       62.88      4.67 o
  -5   3   1      180.95      202.36      5.83 o
  -4   3   1       18.02       15.07      5.39 o
  -3   3   1        2.38        6.71      6.81 o
  -2   3   1     3902.68     3772.44     39.05 o
  -1   3   1    23128.79    21517.03    225.89 o
   0   3   1    11555.08    10743.75    134.02 o
   1   3   1    19961.57    19559.30    787.18 o
   2   3   1        0.45        1.29      7.38 o
   3   3   1      254.88      281.20      8.22 o
   4   3   1      896.74      934.20     14.55 o
   5   3   1      962.36     1062.86     18.63 o
   6   3   1      257.98      369.22      6.57 o
   7   3   1     2235.39     2377.22     39.23 o
   8   3   1        2.63        6.13      4.35 o
   9   3   1        9.57       15.02      4.90 o
  10   3   1       50.27       99.14     28.30 o
  11   3   1      103.95      104.72      4.87 o
  12   3   1       22.60       23.79      4.72 o
  13   3   1      232.84      223.64      4.99 o
  14   3   1       60.96       50.83      4.75 o
  15   3   1      105.28      105.56      4.78 o
  16   3   1        0.10       -4.44      4.44 o
  17   3   1        0.00        4.93      4.55 o
  18   3   1        1.25        0.96      4.16 o
  19   3   1        0.01        1.76      4.92 o
  20   3   1       15.74       24.74      8.54 o
 -19   4   1        2.31        5.00      4.70 o
 -18   4   1        1.57       14.22      5.13 o
 -17   4   1       12.56        3.12      4.77 o
 -16   4   1       10.01       12.23      4.27 o
 -15   4   1      102.15       94.72      4.73 o
 -14   4   1       95.00       90.69      4.71 o
 -13   4   1       21.03       34.89      4.78 o
 -12   4   1      170.21      169.83      4.83 o
 -11   4   1      112.31      110.12      4.68 o
 -10   4   1        2.02        4.07      4.57 o
  -9   4   1       46.16       50.79      4.36 o
  -8   4   1      411.11      403.87      5.10 o
  -7   4   1       59.81       61.44      4.15 o
  -6   4   1      123.08      134.22      5.04 o
  -5   4   1       39.48       43.01      4.71 o
  -4   4   1      348.07      361.70      6.89 o
  -3   4   1      396.03      350.09      7.54 o
  -2   4   1       87.16       84.31      6.77 o
  -1   4   1     5313.59     5139.14     80.26 o
   0   4   1     4687.92     4669.99     73.15 o
   1   4   1     4880.41     5014.30     42.74 o
   2   4   1      312.28      295.93      8.76 o
   3   4   1     1930.06     1943.56     25.38 o
   4   4   1      639.05      627.60      8.75 o
   5   4   1     4456.44     4618.38     62.83 o
   6   4   1      219.62      184.33      5.58 o
   7   4   1        0.93        7.93      4.72 o
   8   4   1       89.58       85.21      5.00 o
   9   4   1        3.69        4.92      4.32 o
  10   4   1      186.45      188.05      5.10 o
  11   4   1      338.18      318.54      5.69 o
  12   4   1       10.59        9.93      4.55 o
  13   4   1      319.01      300.87      5.53 o
  14   4   1      115.34      113.41      5.46 o
  15   4   1        4.47        9.05      4.77 o
  16   4   1        5.97        8.73      4.41 o
  17   4   1        0.05        7.84      4.37 o
  18   4   1        2.36        2.38      4.62 o
  19   4   1        1.08       -0.16      4.96 o
 -19   5   1        0.25        1.17      4.75 o
 -18   5   1        0.41        8.86      4.27 o
 -17   5   1        8.88       15.91      4.89 o
 -16   5   1        0.24        3.11      4.82 o
 -15   5   1      153.77      162.83      5.01 o
 -14   5   1       22.05       26.92      4.24 o
 -13   5   1      453.04      434.29      5.42 o
 -12   5   1      751.53      725.68     10.68 o
 -11   5   1        7.51       10.71      4.47 o
 -10   5   1       86.66       92.82      4.36 o
  -9   5   1      199.24      200.39      4.56 o
  -8   5   1       17.39       16.86      4.08 o
  -7   5   1      225.54      195.74      4.37 o
  -6   5   1       16.10       10.28      4.46 o
  -5   5   1      704.70      631.63     12.24 o
  -4   5   1      132.68      164.70      5.29 o
  -3   5   1      242.50      260.66      7.56 o
  -2   5   1      160.04      141.63      6.17 o
  -1   5   1      125.42      116.67      6.97 o
   0   5   1     3959.23     4042.84     59.70 o
   1   5   1     2584.79     2577.73     65.21 o
   2   5   1     1675.47     1797.74     13.72 o
   3   5   1      400.59      405.62      7.23 o
   4   5   1       34.97       33.36      5.66 o
   5   5   1     1400.35     1592.52     19.16 o
   6   5   1      101.84      105.65      4.66 o
   7   5   1        0.71       -0.16      4.07 o
   8   5   1      257.02      240.09      5.00 o
   9   5   1      181.16      187.18      4.81 o
  10   5   1       71.49       70.64      4.27 o
  11   5   1      117.80      105.98      5.47 o
  12   5   1       26.19       27.86      3.95 o
  13   5   1        0.21       -4.17      4.17 o
  14   5   1       95.30       93.00      4.95 o
  15   5   1       19.44       22.15      4.84 o
  16   5   1       29.83       27.53      4.19 o
  17   5   1        0.84       -3.02      6.05 o
  18   5   1       14.74       12.71      4.79 o
  19   5   1        6.00        7.65      4.84 o
 -19   6   1       23.29       25.29      5.58 o
 -18   6   1        5.92        6.65      5.14 o
 -17   6   1       10.22       14.24      4.45 o
 -16   6   1        6.79        0.69      5.00 o
 -15   6   1      115.51      106.28      4.17 o
 -14   6   1       24.96       17.62      4.58 o
 -13   6   1        5.18       10.71      3.92 o
 -12   6   1        7.08        6.17      4.22 o
 -11   6   1      424.15      413.53      6.31 o
 -10   6   1        2.39        3.30      4.13 o
  -9   6   1       34.22       28.36      3.93 o
  -8   6   1       67.92       67.35      4.26 o
  -7   6   1       39.18       31.80      3.91 o
  -6   6   1        2.89       10.27      4.48 o
  -5   6   1        3.44        7.32      4.65 o
  -4   6   1      153.77      134.81      5.24 o
  -3   6   1       10.71       10.49      5.18 o
  -2   6   1       36.33       51.08      5.52 o
  -1   6   1       55.94       53.10      6.17 o
   0   6   1       58.66       59.74      6.36 o
   1   6   1      999.02      970.52     15.45 o
   2   6   1      573.89      592.78      8.74 o
   3   6   1     1364.05     1394.78     33.16 o
   4   6   1     1129.31     1213.42     17.01 o
   5   6   1       14.35       11.83      5.27 o
   6   6   1      179.89      199.67      4.99 o
   7   6   1        5.13        7.88      4.37 o
   8   6   1      335.65      363.00      5.18 o
   9   6   1      122.61      131.03      4.57 o
  10   6   1      182.71      181.51      4.60 o
  11   6   1        6.65        9.95      4.05 o
  12   6   1      445.66      433.12      5.64 o
  13   6   1       51.19       53.52      4.36 o
  14   6   1       55.04       57.49      4.82 o
  15   6   1       15.73       21.60      4.88 o
  16   6   1        3.55        8.57      4.89 o
  17   6   1        3.48        9.79      4.39 o
  18   6   1        5.81        6.21      4.63 o
  19   6   1        1.74       -0.27      5.60 o
 -19   7   1        1.74        3.84      5.64 o
 -18   7   1        0.56        3.72      4.76 o
 -17   7   1        0.83       10.16      5.14 o
 -16   7   1        6.34       12.93      4.84 o
 -15   7   1       20.31       16.03      4.77 o
 -14   7   1       13.71       19.87      3.94 o
 -13   7   1      340.33      349.39      7.35 o
 -12   7   1      263.86      252.25      5.15 o
 -11   7   1      727.66      692.36     14.39 o
 -10   7   1       16.55       21.38      4.21 o
  -9   7   1       93.19       90.67      4.43 o
  -8   7   1      498.34      468.80      5.24 o
  -7   7   1        3.17        7.72      4.42 o
  -6   7   1        6.94        9.74      3.92 o
  -5   7   1      357.28      367.17      5.30 o
  -4   7   1        1.44       -0.62      4.74 o
  -3   7   1       90.09       92.77      5.17 o
  -2   7   1      937.87     1004.30     18.22 o
  -1   7   1        0.04        3.99      5.37 o
   0   7   1       37.35       41.04      5.89 o
   1   7   1      682.64      651.81     11.90 o
   2   7   1        0.00        1.14      5.92 o
   3   7   1      380.53      341.52      6.47 o
   4   7   1      313.13      344.62      6.07 o
   5   7   1      480.42      481.05     13.13 o
   6   7   1      384.30      423.82      5.98 o
   7   7   1      200.21      203.35      5.20 o
   8   7   1       15.95       17.48      4.74 o
   9   7   1        7.25        5.91      4.27 o
  10   7   1       12.13       13.73      4.42 o
  11   7   1       40.18       36.12      4.30 o
  12   7   1       64.75       70.17      5.51 o
  13   7   1       64.79       62.51      4.80 o
  14   7   1       75.79       74.34      4.47 o
  15   7   1        0.00        3.33      4.84 o
  16   7   1        2.40       12.43      4.87 o
  17   7   1       11.42       12.62      4.67 o
  18   7   1        0.36        7.25      4.81 o
  19   7   1        0.81        1.06      7.34 o
 -18   8   1       10.87       23.93      5.25 o
 -17   8   1        0.00        2.20      4.64 o
 -16   8   1        6.38        8.85      4.35 o
 -15   8   1        2.50        7.33      4.86 o
 -14   8   1       14.54       19.31      4.71 o
 -13   8   1        0.52       -1.38      4.64 o
 -12   8   1      256.23      222.14      6.66 o
 -11   8   1      239.09      234.50      4.72 o
 -10   8   1      107.07      101.92      4.34 o
  -9   8   1      129.16      129.97      4.33 o
  -8   8   1       41.49       44.61      4.24 o
  -7   8   1       22.07       19.55      4.18 o
  -6   8   1       28.28       28.62      4.41 o
  -5   8   1       36.31       45.98      4.17 o
  -4   8   1      463.80      528.23      7.89 o
  -3   8   1      197.92      206.98      5.60 o
  -2   8   1     1272.14     1199.20     11.27 o
  -1   8   1      104.06      101.38      6.21 o
   0   8   1       72.10       70.86      5.37 o
   1   8   1      109.49       92.45      5.77 o
   2   8   1       10.18       10.26      5.32 o
   3   8   1        3.01        1.28      4.76 o
   4   8   1       72.11       70.72      5.08 o
   5   8   1      291.84      282.30      5.41 o
   6   8   1       81.78       82.84      4.82 o
   7   8   1      565.27      567.16      7.06 o
   8   8   1       47.09       45.85      4.57 o
   9   8   1      308.70      310.03      6.74 o
  10   8   1      207.14      212.85      4.87 o
  11   8   1        0.51        2.93      4.38 o
  12   8   1        2.09        6.51      4.23 o
  13   8   1       55.43       55.40      4.87 o
  14   8   1       18.50       18.55      4.75 o
  15   8   1       11.91        7.26      4.52 o
  16   8   1        2.90        3.73      5.02 o
  17   8   1       31.41       49.65      5.15 o
  18   8   1        7.39        2.55      5.41 o
 -18   9   1        0.66        5.74      5.38 o
 -17   9   1       15.49       20.88      5.22 o
 -16   9   1       13.64       14.58      5.01 o
 -15   9   1       51.93       51.56      4.13 o
 -14   9   1        3.91        9.43      4.69 o
 -13   9   1      101.98      110.48      4.41 o
 -12   9   1       52.14       54.57      4.29 o
 -11   9   1       75.63       73.28      4.32 o
 -10   9   1      137.83      125.49      4.87 o
  -9   9   1       37.56       39.55      4.24 o
  -8   9   1       17.27       16.86      4.45 o
  -7   9   1        5.31        7.36      4.17 o
  -6   9   1        4.99        8.85      4.21 o
  -5   9   1      125.49      123.59      4.39 o
  -4   9   1        7.27       11.41      4.58 o
  -3   9   1      494.49      504.18     13.93 o
  -2   9   1       19.48       25.23      4.62 o
  -1   9   1      291.50      301.29      6.48 o
   0   9   1      142.50      201.89     39.85 o
   1   9   1       24.61       34.58      4.65 o
   2   9   1       70.18       75.65      5.38 o
   3   9   1      323.23      317.03      5.72 o
   4   9   1       51.81       56.94      4.93 o
   5   9   1      594.63      607.48     10.20 o
   6   9   1       33.10       36.20      4.72 o
   7   9   1        2.98        8.97      4.54 o
   8   9   1       10.80       13.14      4.58 o
   9   9   1       65.58       62.82      4.73 o
  10   9   1       34.57       27.08      4.66 o
  11   9   1        0.03        6.01      4.61 o
  12   9   1       13.26       14.86      4.59 o
  13   9   1        3.22        9.46      4.67 o
  14   9   1        0.04       -1.98      5.05 o
  15   9   1       18.73       24.03      4.68 o
  16   9   1        2.88        5.57      5.54 o
  17   9   1       17.52       23.97      5.76 o
  18   9   1       20.83       20.61      6.09 o
 -17  10   1        5.88        6.34      5.49 o
 -16  10   1        5.15        8.28      5.05 o
 -15  10   1        0.35        6.59      4.93 o
 -14  10   1       41.03       41.93      5.30 o
 -13  10   1       28.84       32.48      4.47 o
 -12  10   1        3.65        5.30      4.19 o
 -11  10   1      111.99      104.65      4.44 o
 -10  10   1        0.00       -1.07      3.80 o
  -9  10   1      120.63      119.82      4.56 o
  -8  10   1        7.54       11.52      4.15 o
  -7  10   1      189.44      183.97      4.51 o
  -6  10   1      201.06      205.66      5.68 o
  -5  10   1       60.88       59.89      4.65 o
  -4  10   1      189.78      176.75      5.26 o
  -3  10   1        3.75        7.27      5.30 o
  -2  10   1       28.72       26.61      4.91 o
  -1  10   1      212.46      214.98      5.63 o
   0  10   1       44.07       49.84      4.90 o
   1  10   1       35.56       32.54      4.95 o
   2  10   1        0.03        2.89      4.48 o
   3  10   1       26.44       31.32      4.77 o
   4  10   1       32.46       34.04      4.66 o
   5  10   1       61.54       69.94      4.73 o
   6  10   1        9.30       22.41      5.95 o
   7  10   1        0.28        8.19      4.50 o
   8  10   1      552.64      579.61     13.61 o
   9  10   1      127.57      122.54      4.87 o
  10  10   1       39.77       43.68      4.31 o
  11  10   1        1.93        2.48      4.55 o
  12  10   1        5.46       12.67      4.83 o
  13  10   1        4.50        8.95      4.61 o
  14  10   1        8.40        8.41      5.95 o
  15  10   1        0.11        0.12      6.24 o
  16  10   1        0.00        1.13      5.50 o
  17  10   1        0.72        8.71      5.92 o
 -17  11   1        0.22        4.09      5.44 o
 -16  11   1        0.19        3.50      5.18 o
 -15  11   1        2.45        2.72      4.66 o
 -14  11   1        7.09        8.69      4.52 o
 -13  11   1        3.41        6.56      4.08 o
 -12  11   1       28.96       29.72      3.97 o
 -11  11   1       48.06       42.95      4.60 o
 -10  11   1        0.22        3.91      4.34 o
  -9  11   1       57.43       61.06      4.69 o
  -8  11   1       34.63       32.40      4.71 o
  -7  11   1       83.11       83.58      5.06 o
  -6  11   1      119.55      115.42      4.82 o
  -5  11   1       47.30       43.11      4.57 o
  -4  11   1        1.18        1.43      5.05 o
  -3  11   1       49.22       48.42      4.92 o
  -2  11   1      163.38      172.41      6.22 o
  -1  11   1        5.71       13.81      4.69 o
   0  11   1        3.42        3.75      4.99 o
   1  11   1        2.04        0.56      4.83 o
   2  11   1       91.82       93.94      4.46 o
   3  11   1        0.17        4.14      4.69 o
   4  11   1      136.00      150.68      5.94 o
   5  11   1       46.69       49.31      4.79 o
   6  11   1        0.02        4.20      4.71 o
   7  11   1        3.34        4.90      4.46 o
   8  11   1       27.69       31.47      4.60 o
   9  11   1       32.06       32.15      4.72 o
  10  11   1       29.64       25.90      4.78 o
  11  11   1       12.23       11.97      4.71 o
  12  11   1       33.35       41.88      4.98 o
  13  11   1       19.94       23.43      4.75 o
  14  11   1       22.22       18.89      4.83 o
  15  11   1        4.00       14.82      5.60 o
  16  11   1        0.89       13.32      5.16 o
  17  11   1       18.81       24.73      7.06 o
 -16  12   1        0.23       -0.16      5.32 o
 -15  12   1        1.47        6.47      5.25 o
 -14  12   1        0.66        3.32      4.60 o
 -13  12   1        7.26        7.12      4.44 o
 -12  12   1        0.52        7.82      4.83 o
 -11  12   1        1.86       -0.36      4.63 o
 -10  12   1       55.26       51.92      4.91 o
  -9  12   1       26.44       31.53      4.86 o
  -8  12   1      122.09      113.42      5.12 o
  -7  12   1       46.00       55.78      4.77 o
  -6  12   1       14.35       19.38      4.15 o
  -5  12   1       80.16       81.20      4.97 o
  -4  12   1       18.93       19.20      4.66 o
  -3  12   1       80.59       63.91      4.79 o
  -2  12   1      187.52      173.95      5.17 o
  -1  12   1      281.25      265.72      5.88 o
   0  12   1       27.79       41.66      4.64 o
   1  12   1       20.50       21.56      4.65 o
   2  12   1      102.53       97.86      4.47 o
   3  12   1       99.30      105.93      4.68 o
   4  12   1        3.61        1.71      4.47 o
   5  12   1        4.23        4.07      5.03 o
   6  12   1        4.24        0.37      4.93 o
   7  12   1       36.22       40.02      4.84 o
   8  12   1       78.98       81.20      4.75 o
   9  12   1      101.76       85.40      5.02 o
  10  12   1      143.28      143.73      5.32 o
  11  12   1      138.29      134.53      5.21 o
  12  12   1       10.37       20.78      4.85 o
  13  12   1        0.46        0.83      4.82 o
  14  12   1        1.02       10.55      4.93 o
  15  12   1       13.31       18.00      5.84 o
  16  12   1       29.60       28.41      6.02 o
 -15  13   1        0.00       -0.26      5.21 o
 -14  13   1        1.93        8.35      5.22 o
 -13  13   1        1.05        6.91      5.11 o
 -12  13   1        0.11        0.98      4.88 o
 -11  13   1       16.48       24.01      4.72 o
 -10  13   1       50.91       48.79      4.80 o
  -9  13   1       54.35       63.76      4.82 o
  -8  13   1        1.58        3.21      4.55 o
  -7  13   1        0.27        7.07      4.54 o
  -6  13   1        0.14        5.14      4.84 o
  -5  13   1        0.15       11.28      5.32 o
  -4  13   1      171.76      158.50      5.36 o
  -3  13   1       90.99      107.31      5.98 o
  -2  13   1        1.88        7.31      5.03 o
  -1  13   1        9.86       10.21      4.63 o
   0  13   1       13.39        7.24      5.33 o
   1  13   1       24.71       21.61      3.98 o
   2  13   1       26.01       37.82      4.38 o
   3  13   1       15.10       15.66      4.45 o
   4  13   1      106.95      105.47      4.76 o
   5  13   1        8.22       12.71      4.64 o
   6  13   1        6.27        8.35      4.73 o
   7  13   1       30.39       33.27      4.78 o
   8  13   1       56.09       53.16      4.92 o
   9  13   1       20.36       24.53      4.92 o
  10  13   1        8.88       15.51      4.73 o
  11  13   1        2.05        5.20      4.75 o
  12  13   1        0.60        3.96      4.89 o
  13  13   1        1.02        5.24      4.53 o
  14  13   1        8.45        9.04      5.78 o
  15  13   1        2.27        9.62      5.33 o
 -14  14   1        1.71        6.61      5.28 o
 -13  14   1        9.78       13.87      5.09 o
 -12  14   1       16.42       17.62      5.28 o
 -11  14   1        6.28       12.20      5.06 o
 -10  14   1        2.79        7.23      4.71 o
  -9  14   1       43.66       46.86      5.02 o
  -8  14   1       15.50       18.49      4.67 o
  -7  14   1        9.78       14.83      4.87 o
  -6  14   1        0.99       -1.25      5.13 o
  -5  14   1        2.91        9.34      4.46 o
  -4  14   1       21.43       28.18      6.14 o
  -3  14   1        3.64       10.34      4.29 o
  -2  14   1        0.77        8.77      5.17 o
  -1  14   1        0.52        1.53      5.03 o
   0  14   1        1.89        4.70      5.44 o
   1  14   1       60.96       63.36      4.54 o
   2  14   1        1.03       -1.18      4.56 o
   3  14   1        1.37       -1.04      4.20 o
   4  14   1       15.78       17.88      4.69 o
   5  14   1       55.96       54.34      4.84 o
   6  14   1       43.17       42.42      4.64 o
   7  14   1        4.67        4.33      4.94 o
   8  14   1        0.94        1.25      4.69 o
   9  14   1       25.10       37.63      4.83 o
  10  14   1       42.53       43.84      4.93 o
  11  14   1        1.83        0.05      4.87 o
  12  14   1        9.56       10.81      5.11 o
  13  14   1        4.16       -0.11      5.75 o
  14  14   1        6.47       12.40      5.30 o
 -13  15   1        3.08        2.43      5.24 o
 -12  15   1       15.33       19.64      5.19 o
 -11  15   1      118.42      131.67      7.59 o
 -10  15   1       81.68       84.68      5.15 o
  -9  15   1       11.12        9.80      4.85 o
  -8  15   1       30.13       27.11      4.93 o
  -7  15   1        0.18        6.19      5.46 o
  -6  15   1       29.59       29.32      4.63 o
  -5  15   1        1.55       -0.51      4.54 o
  -4  15   1        6.79       10.44      4.73 o
  -3  15   1        0.01        7.31      4.85 o
  -2  15   1        0.03        2.30      4.92 o
  -1  15   1       10.09       14.88      4.98 o
   0  15   1        4.69        8.66      4.71 o
   1  15   1        3.65       11.06      4.50 o
   2  15   1        9.92       10.80      4.16 o
   3  15   1      106.26      108.93      4.80 o
   4  15   1       88.05       93.24      4.76 o
   5  15   1        5.70        6.58      5.80 o
   6  15   1        0.12        3.93      4.63 o
   7  15   1        2.01        6.28      4.66 o
   8  15   1        2.04       -0.75      4.79 o
   9  15   1        0.13        6.87      4.84 o
  10  15   1        8.52        9.04      5.14 o
  11  15   1        2.95       10.34      5.34 o
  12  15   1        0.03        8.18      5.38 o
  13  15   1        0.34        1.42      5.40 o
 -12  16   1        1.22        0.55      5.45 o
 -11  16   1        1.95        5.02      5.29 o
 -10  16   1       66.83       66.62      5.28 o
  -9  16   1        7.86        6.65      5.01 o
  -8  16   1        1.21       10.40      5.67 o
  -7  16   1        3.43       10.70      5.02 o
  -6  16   1        0.59        7.40      5.03 o
  -5  16   1       52.64       56.84      5.55 o
  -4  16   1      132.23      140.23      5.97 o
  -3  16   1       14.58       10.72      4.37 o
  -2  16   1        0.05        3.25      5.11 o
  -1  16   1        0.06        5.34      4.48 o
   0  16   1       15.43       18.93      4.50 o
   1  16   1       36.99       33.61      4.37 o
   2  16   1       70.54       69.95      5.01 o
   3  16   1      368.56      374.67      5.39 o
   4  16   1       44.98       48.27      4.78 o
   5  16   1       24.19       25.51      4.64 o
   6  16   1       17.62       17.47      4.04 o
   7  16   1        0.00       -0.81      4.84 o
   8  16   1        6.21        7.25      4.89 o
   9  16   1       20.57       28.23      5.64 o
  10  16   1        4.47        8.85      5.58 o
  11  16   1       10.08        7.57      5.45 o
  12  16   1        0.11        9.19      5.37 o
 -11  17   1        9.45        8.20      5.46 o
 -10  17   1        4.00        9.46      5.84 o
  -9  17   1       17.25       23.29      5.39 o
  -8  17   1        3.24        8.30      6.09 o
  -7  17   1       14.79       19.55      5.02 o
  -6  17   1       32.77       33.63      5.71 o
  -5  17   1       40.36       36.53      5.17 o
  -4  17   1        2.84        5.69      4.96 o
  -3  17   1       12.78       11.78      4.98 o
  -2  17   1        9.26        5.92      4.02 o
  -1  17   1        1.54       10.42      4.56 o
   0  17   1        9.56        9.44      4.76 o
   1  17   1        7.63        9.10      4.67 o
   2  17   1       12.11       15.13      4.73 o
   3  17   1       58.46       70.82      4.86 o
   4  17   1       13.24       14.60      4.53 o
   5  17   1       15.84       17.11      4.90 o
   6  17   1       11.29        8.04      4.95 o
   7  17   1        1.90        2.52      4.69 o
   8  17   1        2.31        6.32      5.08 o
   9  17   1        0.31        0.75      5.36 o
  10  17   1        7.23        9.83      6.64 o
  11  17   1        0.86        3.67      5.50 o
  -9  18   1        1.56        6.93      5.76 o
  -8  18   1        1.33        3.53      5.59 o
  -7  18   1        1.90        5.23      5.98 o
  -6  18   1        0.04        2.17      5.02 o
  -5  18   1        1.49        0.67      5.16 o
  -4  18   1       13.18       13.25      5.33 o
  -3  18   1       26.43       23.72      4.54 o
  -2  18   1        8.76       11.53      4.34 o
  -1  18   1        0.34        2.06      4.38 o
   0  18   1        0.02       -4.85      4.85 o
   1  18   1        5.69        5.67      4.88 o
   2  18   1        2.55       14.63      4.90 o
   3  18   1        5.48        8.56      4.77 o
   4  18   1       10.75       15.87      4.60 o
   5  18   1        0.17        4.64      4.34 o
   6  18   1        2.13        7.88      4.91 o
   7  18   1        2.78        4.27      4.74 o
   8  18   1        5.50        7.80      5.11 o
   9  18   1        0.35        6.48      4.96 o
  -7  19   1        4.85        5.37      5.16 o
  -6  19   1        0.46        5.14      5.49 o
  -5  19   1        0.53        1.62      5.58 o
  -4  19   1        5.01        6.09      4.98 o
  -3  19   1        7.05        5.23      4.96 o
  -2  19   1        2.20        2.25      4.93 o
  -1  19   1        0.56        7.03      5.07 o
   0  19   1        0.05        7.12      5.26 o
   1  19   1       14.54       16.93      4.95 o
   2  19   1       54.01       60.18      5.12 o
   3  19   1        0.11        6.05      5.34 o
   4  19   1       10.42       12.76      4.96 o
   5  19   1        0.10        1.23      5.39 o
   6  19   1        3.41       10.33      5.54 o
   7  19   1        0.31        2.10      5.16 o
  -4  20   1        4.15        3.88      8.16 o
  -3  20   1       10.23        9.68      5.37 o
  -2  20   1        3.17        5.06      4.87 o
  -1  20   1        0.58        9.34      5.39 o
   0  20   1        1.93        1.35      5.06 o
   1  20   1        0.00        3.23      5.21 o
   2  20   1       21.05       24.56      5.01 o
   3  20   1       32.94       25.82      5.41 o
   4  20   1        0.36        8.72      9.46 o
 -20   0   2        4.60        7.93      6.02 o
 -19   0   2        2.43       -0.23      6.76 o
 -18   0   2       10.34       -0.03      6.43 o
 -17   0   2        7.90       12.48      7.95 o
 -16   0   2        8.66       14.63      6.05 o
 -15   0   2       10.89       18.33      5.84 o
 -14   0   2      231.31      203.71      6.71 o
 -13   0   2      219.53      211.34      6.55 o
 -12   0   2        0.04       -0.15      5.64 o
 -11   0   2      221.26      231.11      5.66 o
 -10   0   2      539.26      574.45      7.14 o
  -9   0   2      791.69      781.99     14.79 o
  -8   0   2       79.92       73.63      6.14 o
  -7   0   2     7181.28     8172.53    128.25 o
  -6   0   2      675.18      652.54     10.73 o
  -5   0   2       48.12       35.53      8.65 o
  -4   0   2     2557.07     2707.55     41.43 o
  -3   0   2      231.00      226.95     11.95 o
  -2   0   2       20.61       28.00     12.57 o
  -1   0   2    21357.83    20253.41    164.19 o
   0   0   2     3721.66     3879.04     71.62 o
   1   0   2     2463.99     2546.65     41.52 o
   2   0   2     1811.53     1799.34     61.23 o
   3   0   2      126.07      134.81     11.17 o
   4   0   2        0.75        7.23      9.37 o
   5   0   2      411.15      373.10     11.33 o
   6   0   2     3124.75     3336.29     52.19 o
   7   0   2      203.81      218.19      7.06 o
   8   0   2      648.09      717.15      9.83 o
   9   0   2       48.75       34.60      6.42 o
  10   0   2      506.39      494.54      7.33 o
  11   0   2        5.59       10.70      6.04 o
  12   0   2      493.23      491.89      8.91 o
  13   0   2      328.91      342.68     11.81 o
  14   0   2      325.02      305.88      6.46 o
  15   0   2        0.49        4.75      8.25 o
  16   0   2        0.00        6.49      6.62 o
  17   0   2       12.05       18.08      6.66 o
  18   0   2        0.34        6.32      6.93 o
  19   0   2       11.00       16.97      7.23 o
 -20   1   2       28.96       24.96      4.79 o
 -19   1   2        0.33        6.95      4.32 o
 -18   1   2       12.82       20.06      4.52 o
 -17   1   2        2.95       11.30      4.32 o
 -16   1   2      108.07       99.54      4.52 o
 -15   1   2       35.54       37.53      3.90 o
 -14   1   2       11.45       17.97      4.08 o
 -13   1   2        1.69       13.64      3.84 o
 -12   1   2      238.38      269.30      4.88 o
 -11   1   2       60.09       50.12      4.50 o
 -10   1   2        7.51        4.88      4.03 o
  -9   1   2       33.29       23.57      4.47 o
  -8   1   2      891.87     1025.35     13.14 o
  -7   1   2      337.39      318.15      8.82 o
  -6   1   2     1525.20     1564.37     12.80 o
  -5   1   2     1229.75     1177.82      8.37 o
  -4   1   2      535.64      518.26      7.69 o
  -3   1   2     1233.81     1252.67     10.02 o
  -2   1   2    10022.19     9818.08     95.51 o
  -1   1   2     7016.20     6977.34    102.10 o
   0   1   2     2689.18     2824.50     40.22 o
   1   1   2     1200.03     1210.29     12.22 o
   2   1   2      747.62      797.12     10.01 o
   3   1   2     1207.83     1220.24     11.75 o
   4   1   2     2765.11     2722.23     28.85 o
   5   1   2       42.12       59.36      6.32 o
   6   1   2     3556.64     3825.51     56.19 o
   7   1   2      239.54      227.59      5.70 o
   8   1   2        3.87        4.73      4.82 o
   9   1   2       84.16       80.81      4.45 o
  10   1   2       92.10       93.44      4.95 o
  11   1   2       23.16       27.03      4.77 o
  12   1   2      546.19      539.36     10.14 o
  13   1   2     1026.00      962.44      9.94 o
  14   1   2       62.42       62.02      3.76 o
  15   1   2        0.64        8.66      4.49 o
  16   1   2        1.89        4.96      4.62 o
  17   1   2        4.21        9.46      4.75 o
  18   1   2        0.20       -1.11      4.92 o
  19   1   2        6.26       11.21      5.02 o
 -20   2   2        0.94        3.74      6.94 o
 -19   2   2        2.90       -3.36      4.09 o
 -18   2   2        0.31        1.29      4.20 o
 -17   2   2       56.16       60.14      4.53 o
 -16   2   2        3.29       13.90      3.96 o
 -15   2   2        0.09        1.74      4.48 o
 -14   2   2       21.28       21.35      4.65 o
 -13   2   2       31.29       36.00      4.17 o
 -12   2   2      117.98      128.78      4.26 o
 -11   2   2       26.58       36.68      4.51 o
 -10   2   2      141.50      120.82      4.78 o
  -9   2   2      141.38      124.36      4.74 o
  -8   2   2       73.44       73.00      4.74 o
  -7   2   2      120.79      114.43      4.74 o
  -6   2   2        3.64       13.11      5.06 o
  -5   2   2       55.28       64.18      5.56 o
  -4   2   2       47.59       44.71      5.05 o
  -3   2   2     1145.80     1194.90     14.30 o
  -2   2   2     7472.05     7159.40     61.29 o
  -1   2   2      137.22      155.66      8.00 o
   0   2   2     1241.21     1093.06     16.07 o
   1   2   2       49.57       37.66      7.76 o
   2   2   2      600.40      632.13     10.50 o
   3   2   2      457.81      471.71      8.15 o
   4   2   2      921.13      989.17      9.93 o
   5   2   2       41.09       37.13      5.41 o
   6   2   2     1273.74     1373.98      9.13 o
   7   2   2       97.27       67.05      5.23 o
   8   2   2      222.16      190.46      5.37 o
   9   2   2      244.37      243.20      5.02 o
  10   2   2        2.51        3.65      4.68 o
  11   2   2      528.33      514.45      6.82 o
  12   2   2       24.66       25.42      4.71 o
  13   2   2      150.87      174.27      5.36 o
  14   2   2        8.12       12.31      4.82 o
  15   2   2        0.31        8.09      4.48 o
  16   2   2        5.94       15.60      4.59 o
  17   2   2        0.04       -1.45      3.93 o
  18   2   2        2.98       10.73      4.96 o
  19   2   2        9.66       16.65      4.69 o
 -19   3   2        5.71       12.54      4.68 o
 -18   3   2        4.31        7.32      4.42 o
 -17   3   2        0.49        1.73      4.32 o
 -16   3   2        1.13        4.16      5.59 o
 -15   3   2        3.07        4.71      4.23 o
 -14   3   2      110.93       91.40      4.85 o
 -13   3   2       25.55       28.34      4.20 o
 -12   3   2       26.55       25.01      3.91 o
 -11   3   2       19.22       22.40      4.39 o
 -10   3   2        0.20       -0.52      4.07 o
  -9   3   2      631.83      593.24      5.89 o
  -8   3   2      326.89      344.18      5.17 o
  -7   3   2      442.26      405.25      5.81 o
  -6   3   2      174.37      214.66      5.02 o
  -5   3   2        0.08        1.56      4.88 o
  -4   3   2      104.52      103.43      5.53 o
  -3   3   2      487.40      558.77      7.35 o
  -2   3   2      418.15      378.16      9.63 o
  -1   3   2    10950.17    10296.83    100.81 o
   0   3   2    17329.30    16324.85    197.42 o
   1   3   2      800.35      809.12     21.35 o
   2   3   2      212.18      158.01      7.71 o
   3   3   2     2049.65     2016.04     29.59 o
   4   3   2        0.58        1.02      5.39 o
   5   3   2     1508.17     1681.78      9.67 o
   6   3   2       70.03       63.21      4.94 o
   7   3   2       57.72       45.23      4.73 o
   8   3   2       25.34       36.83      5.00 o
   9   3   2       75.08       99.76      5.07 o
  10   3   2        3.93        4.99      4.20 o
  11   3   2        6.38        2.92      4.53 o
  12   3   2      298.84      277.06      8.85 o
  13   3   2       83.78       89.96      4.91 o
  14   3   2      110.66       93.66      5.05 o
  15   3   2      245.90      249.18      6.22 o
  16   3   2        1.37        4.23      5.00 o
  17   3   2        0.81        5.35      4.68 o
  18   3   2       26.28       30.23      4.99 o
  19   3   2       16.03       18.42      5.19 o
 -19   4   2        8.70       13.52      4.34 o
 -18   4   2       15.80       22.40      4.59 o
 -17   4   2       12.50        9.14      4.88 o
 -16   4   2        6.40        8.05      4.75 o
 -15   4   2      114.50      105.39      4.89 o
 -14   4   2       61.79       59.62      4.65 o
 -13   4   2       35.51       34.49      4.16 o
 -12   4   2       29.33       24.08      4.08 o
 -11   4   2       15.01        7.32      4.39 o
 -10   4   2        4.05        9.43      4.03 o
  -9   4   2       56.98       58.92      4.65 o
  -8   4   2       13.25        9.62      4.12 o
  -7   4   2      843.69      881.52     11.39 o
  -6   4   2        3.27        2.36      4.51 o
  -5   4   2       52.31       55.73      4.85 o
  -4   4   2       57.31       43.63      4.77 o
  -3   4   2      660.20      574.16      9.63 o
  -2   4   2      473.63      496.30      7.40 o
  -1   4   2      187.86      189.67      7.29 o
   0   4   2     1286.34     1223.47     28.25 o
   1   4   2     3329.73     3446.63     99.02 o
   2   4   2      986.25      997.23     18.37 o
   3   4   2      246.90      236.13      6.85 o
   4   4   2      321.85      343.51      7.30 o
   5   4   2     2572.06     2866.54     27.87 o
   6   4   2     4653.12     4906.98     32.67 o
   7   4   2      249.78      220.73      5.21 o
   8   4   2      548.57      553.29      7.27 o
   9   4   2      191.90      173.93      4.83 o
  10   4   2       11.08        8.37      4.65 o
  11   4   2       51.04       50.56      4.68 o
  12   4   2      155.79      143.54      4.58 o
  13   4   2      338.95      348.83      5.96 o
  14   4   2      154.40      146.69      5.11 o
  15   4   2        5.69        2.10      4.85 o
  16   4   2       41.14       37.52      5.05 o
  17   4   2        2.13        2.99      4.35 o
  18   4   2        2.84        9.70      4.57 o
  19   4   2        2.26        3.63      5.22 o
 -19   5   2        6.29        6.06      4.84 o
 -18   5   2        7.83       16.48      5.12 o
 -17   5   2        5.79        1.13      4.52 o
 -16   5   2       15.63       14.01      4.78 o
 -15   5   2        0.88        2.32      4.22 o
 -14   5   2        1.40        9.43      4.10 o
 -13   5   2       23.97       25.17      4.98 o
 -12   5   2        5.74       11.07      4.61 o
 -11   5   2      216.98      202.66      4.65 o
 -10   5   2       53.48       50.73      4.56 o
  -9   5   2        8.66       10.72      3.87 o
  -8   5   2       25.29       23.91      4.22 o
  -7   5   2       10.08       10.85      4.22 o
  -6   5   2      390.04      416.98      4.93 o
  -5   5   2      169.51      194.99      5.22 o
  -4   5   2      113.04      131.80      4.93 o
  -3   5   2      301.09      268.87      7.26 o
  -2   5   2       45.98       48.36      5.73 o
  -1   5   2     2508.78     2585.15     33.74 o
   0   5   2       18.97       21.52      6.57 o
   1   5   2     1968.86     1967.07     48.31 o
   2   5   2      120.97      118.53      6.11 o
   3   5   2       65.81       84.58      5.97 o
   4   5   2     1385.08     1470.06     23.33 o
   5   5   2     1239.46     1270.32     16.23 o
   6   5   2       21.25       25.47      5.21 o
   7   5   2      351.56      401.86      6.35 o
   8   5   2        4.30        0.86      4.27 o
   9   5   2      155.40      153.53      4.93 o
  10   5   2        1.80        0.19      4.32 o
  11   5   2       45.13       39.69      3.98 o
  12   5   2      153.46      171.47      5.14 o
  13   5   2      184.68      175.79      5.20 o
  14   5   2       26.59       21.14      4.41 o
  15   5   2       73.92       67.05      5.01 o
  16   5   2        4.39        5.91      5.00 o
  17   5   2        3.17        7.14      5.23 o
  18   5   2        3.65        9.22      5.28 o
  19   5   2        9.90       11.03      5.43 o
 -19   6   2        0.11        4.83      4.93 o
 -18   6   2        1.09        1.59      4.69 o
 -17   6   2        3.16        3.20      4.51 o
 -16   6   2        0.03        2.04      4.83 o
 -15   6   2        0.40        7.61      4.12 o
 -14   6   2       14.35       15.06      4.68 o
 -13   6   2      159.65      157.26      4.92 o
 -12   6   2      450.20      405.36      9.44 o
 -11   6   2      365.17      338.86      5.67 o
 -10   6   2       15.86       15.16      4.07 o
  -9   6   2       95.24       86.94      4.34 o
  -8   6   2       43.02       42.84      3.76 o
  -7   6   2        0.15        3.05      4.39 o
  -6   6   2      193.37      214.32      5.38 o
  -5   6   2      834.60      817.89     15.51 o
  -4   6   2       10.18      140.35     49.09 o
  -3   6   2     2074.29     2088.57     27.73 o
  -2   6   2      445.71      452.51     11.16 o
  -1   6   2        6.02        7.17      5.38 o
   0   6   2     1473.71     1584.85     34.77 o
   1   6   2      806.20      744.66     18.20 o
   2   6   2      101.27       87.43      6.14 o
   3   6   2       33.62       48.35      5.73 o
   4   6   2     1216.55     1214.99     12.12 o
   5   6   2      746.47      876.58     14.76 o
   6   6   2        6.64        5.26      4.33 o
   7   6   2       98.72      100.78      5.19 o
   8   6   2        1.79        6.72      4.68 o
   9   6   2        2.43        0.49      4.50 o
  10   6   2        1.39        9.04      4.60 o
  11   6   2        8.25       11.18      4.93 o
  12   6   2       47.01       51.93      5.14 o
  13   6   2       17.15       21.53      4.98 o
  14   6   2       87.28       76.22      5.32 o
  15   6   2        3.95        1.75      5.14 o
  16   6   2        8.56       14.00      4.84 o
  17   6   2       20.87       26.93      4.86 o
  18   6   2        2.33        0.05      6.30 o
  19   6   2        6.00       19.90      7.00 o
 -18   7   2        0.02        5.87      5.21 o
 -17   7   2        3.65        4.75      5.85 o
 -16   7   2        0.10        1.92      5.78 o
 -15   7   2       22.37       19.57      4.83 o
 -14   7   2      202.84      199.71      5.14 o
 -13   7   2      367.54      341.29      5.44 o
 -12   7   2       95.33      101.27      5.01 o
 -11   7   2       26.36       19.93      4.34 o
 -10   7   2       37.45       41.27      4.24 o
  -9   7   2        0.90        5.09      4.13 o
  -8   7   2        5.84       14.23      4.15 o
  -7   7   2      549.66      521.03      9.26 o
  -6   7   2      142.78      122.77      4.79 o
  -5   7   2      102.11       99.01      5.05 o
  -4   7   2       77.87       61.87      4.61 o
  -3   7   2      170.44      173.87      5.27 o
  -2   7   2      355.69      389.61      7.26 o
  -1   7   2     1853.33     1813.64     25.33 o
   0   7   2      660.73      689.54      7.71 o
   1   7   2     1016.99     1000.31     19.80 o
   2   7   2     1155.41     1203.84     20.62 o
   3   7   2       68.74       80.23      5.46 o
   4   7   2       41.17       34.48      4.32 o
   5   7   2       16.65       18.34      4.62 o
   6   7   2        0.12       -4.50      4.84 o
   7   7   2      190.89      193.84      5.01 o
   8   7   2        2.74        7.40      4.64 o
   9   7   2       16.26       17.44      4.28 o
  10   7   2       40.73       36.09      4.27 o
  11   7   2       31.53       32.50      4.80 o
  12   7   2        0.51        0.25      4.41 o
  13   7   2       44.58       54.97      8.40 o
  14   7   2       49.54       42.75      5.51 o
  15   7   2        0.52        6.08      5.73 o
  16   7   2        5.95        9.67      5.81 o
  17   7   2       13.48       18.01      5.60 o
  18   7   2        3.52       13.18      5.87 o
 -18   8   2        7.71       12.18      4.96 o
 -17   8   2        0.00        5.02      5.16 o
 -16   8   2        0.26        7.57      4.50 o
 -15   8   2       15.25       19.00      4.48 o
 -14   8   2        4.01        8.35      4.79 o
 -13   8   2       40.19       41.84      4.29 o
 -12   8   2        6.92       12.07      5.70 o
 -11   8   2       24.98       34.39      4.39 o
 -10   8   2       63.05       67.26      4.17 o
  -9   8   2      224.72      215.82      4.61 o
  -8   8   2       15.34       12.39      4.19 o
  -7   8   2       44.01       46.81      4.49 o
  -6   8   2       31.10       31.74      4.17 o
  -5   8   2      107.20      115.41      4.64 o
  -4   8   2       62.87       71.19      4.63 o
  -3   8   2      167.36      148.48      4.91 o
  -2   8   2      138.95      133.62      5.07 o
  -1   8   2      317.59      342.66      7.40 o
   0   8   2       48.43       59.27      5.38 o
   1   8   2     1203.14     1220.66     23.37 o
   2   8   2     2307.42     2171.79     46.81 o
   3   8   2       37.55       39.87      5.00 o
   4   8   2      139.10      160.04      5.29 o
   5   8   2        8.61        6.75      5.23 o
   6   8   2       63.76       65.45      5.18 o
   7   8   2       68.02       73.82      4.93 o
   8   8   2      344.09      332.03      5.48 o
   9   8   2        6.78       11.43      4.51 o
  10   8   2       56.57       50.59      4.75 o
  11   8   2       22.36       23.33      4.32 o
  12   8   2        1.11        7.61      4.85 o
  13   8   2       39.73       36.97      4.66 o
  14   8   2        0.00        4.09      5.19 o
  15   8   2        0.02        8.14      5.29 o
  16   8   2        0.22        2.10      5.44 o
  17   8   2        2.81       10.26      5.67 o
  18   8   2       16.22       24.28      5.96 o
 -18   9   2        8.87       14.58      8.80 o
 -17   9   2        2.70        7.55      5.24 o
 -16   9   2        2.03       11.39      5.09 o
 -15   9   2        9.18       14.54      4.47 o
 -14   9   2        0.15        4.58      4.85 o
 -13   9   2       80.84       67.89      4.35 o
 -12   9   2      334.06      338.74      8.17 o
 -11   9   2       20.59       26.30      4.22 o
 -10   9   2      134.32      143.50      4.66 o
  -9   9   2      267.95      272.41      7.05 o
  -8   9   2      203.03      198.16      4.16 o
  -7   9   2      103.62       95.21      3.83 o
  -6   9   2        2.18        1.02      3.93 o
  -5   9   2      166.24      163.34      4.91 o
  -4   9   2        1.15        6.41      4.58 o
  -3   9   2      210.14      224.18      5.15 o
  -2   9   2      361.62      393.95      6.03 o
  -1   9   2       89.99      133.30     26.46 o
   0   9   2        2.64        6.21      4.95 o
   1   9   2        0.34        5.01      5.01 o
   2   9   2      431.75      409.74      6.10 o
   3   9   2        1.96        8.74      5.73 o
   4   9   2      201.88      217.64      5.18 o
   5   9   2       15.16       15.10      4.76 o
   6   9   2       12.97       14.08      5.00 o
   7   9   2        1.08       11.33      4.68 o
   8   9   2       47.47       45.20      4.24 o
   9   9   2        7.22        7.06      4.80 o
  10   9   2       31.94       28.94      4.86 o
  11   9   2       10.85       13.59      4.56 o
  12   9   2       44.86       42.05      4.76 o
  13   9   2       28.89       31.91      5.50 o
  14   9   2       20.16       18.16      5.22 o
  15   9   2        2.44       -5.14      5.53 o
  16   9   2        6.81        0.92      5.52 o
  17   9   2        0.45        1.44      5.73 o
 -17  10   2        5.16        9.17      5.36 o
 -16  10   2       10.37       10.91      5.71 o
 -15  10   2        0.76        2.97      4.49 o
 -14  10   2       15.14       14.04      4.89 o
 -13  10   2        4.04       10.10      4.05 o
 -12  10   2      321.76      306.11      4.93 o
 -11  10   2        9.68       15.75      4.22 o
 -10  10   2        6.57        7.25      4.23 o
  -9  10   2      113.76      119.91      4.45 o
  -8  10   2      199.15      198.94      4.52 o
  -7  10   2        1.94        7.14      3.88 o
  -6  10   2       27.09       34.39      4.15 o
  -5  10   2       66.03       60.94      4.42 o
  -4  10   2       38.97       39.36      4.90 o
  -3  10   2        2.32        7.05      4.68 o
  -2  10   2       51.09       64.19      5.75 o
  -1  10   2      202.09      194.31      5.56 o
   0  10   2      461.39      472.49      6.33 o
   1  10   2      226.52      216.45      5.57 o
   2  10   2        1.17        0.49      4.56 o
   3  10   2       47.22       48.99      4.35 o
   4  10   2      160.68      160.39      4.88 o
   5  10   2       69.13       61.97      4.63 o
   6  10   2      150.67      155.49      4.50 o
   7  10   2       12.49        8.98      4.77 o
   8  10   2      479.38      493.23      5.60 o
   9  10   2       93.45       95.39      4.95 o
  10  10   2        0.85        8.65      4.73 o
  11  10   2       39.48       42.23      5.76 o
  12  10   2        7.69        9.14      4.55 o
  13  10   2       14.21       12.09      4.96 o
  14  10   2        8.06       13.28      5.35 o
  15  10   2       28.01       44.79      5.55 o
  16  10   2       12.55       13.08      5.69 o
  17  10   2       11.46       14.12      6.01 o
 -16  11   2        0.96       -0.06      5.42 o
 -15  11   2        9.30       13.80      5.08 o
 -14  11   2       13.46       23.02      5.08 o
 -13  11   2        4.54        3.19      4.52 o
 -12  11   2        0.82        6.50      4.30 o
 -11  11   2       90.60       89.95      4.38 o
 -10  11   2      292.46      281.86      8.06 o
  -9  11   2      135.27      127.69      4.13 o
  -8  11   2       77.74       86.61      4.44 o
  -7  11   2        0.02        3.05      4.31 o
  -6  11   2       59.39       57.96      4.50 o
  -5  11   2       53.58       53.84      3.90 o
  -4  11   2       58.65       52.83      4.75 o
  -3  11   2       33.21       31.51      4.69 o
  -2  11   2       88.39      105.46      5.81 o
  -1  11   2        0.11        6.21      4.79 o
   0  11   2      114.72      114.17      7.52 o
   1  11   2        2.62        6.05      4.94 o
   2  11   2      273.28      269.49      5.68 o
   3  11   2       11.11        7.28      4.42 o
   4  11   2       88.91       76.97      5.29 o
   5  11   2       12.11       18.69      4.32 o
   6  11   2       29.79       33.21      4.56 o
   7  11   2      113.49      111.14      4.95 o
   8  11   2       42.88       45.34      4.91 o
   9  11   2      225.58      211.31      5.23 o
  10  11   2        6.65       12.40      4.77 o
  11  11   2       45.00       46.17      5.34 o
  12  11   2        3.20        4.42      4.64 o
  13  11   2        0.06        5.33      4.80 o
  14  11   2        2.04        8.38      4.94 o
  15  11   2        1.19       15.15      5.92 o
  16  11   2        0.32       -0.60      5.48 o
 -16  12   2        0.18       11.70      5.37 o
 -15  12   2        0.66       10.72      5.18 o
 -14  12   2        0.37        0.51      4.60 o
 -13  12   2       25.55       19.59      4.89 o
 -12  12   2       17.62       23.99      4.41 o
 -11  12   2       77.87       80.04      4.56 o
 -10  12   2       81.29       86.86      4.52 o
  -9  12   2      151.10      147.61      4.70 o
  -8  12   2        5.02       10.34      4.34 o
  -7  12   2        5.63       12.94      4.13 o
  -6  12   2       69.90       75.77      4.84 o
  -5  12   2      159.50      137.73      5.15 o
  -4  12   2       13.51       13.00      4.83 o
  -3  12   2        9.54       16.27      5.39 o
  -2  12   2       11.90       15.88      4.94 o
  -1  12   2        0.58        6.70      4.67 o
   0  12   2        1.73        4.92      4.87 o
   1  12   2        8.00       14.21      4.86 o
   2  12   2      189.60      198.81      5.52 o
   3  12   2      339.38      329.23      5.71 o
   4  12   2        8.95        8.70      4.44 o
   5  12   2        5.81       11.93      4.94 o
   6  12   2       72.43       78.95      4.74 o
   7  12   2      105.83      118.88      5.03 o
   8  12   2       30.78       28.24      4.74 o
   9  12   2      184.02      167.51      4.76 o
  10  12   2       19.71       23.44      5.06 o
  11  12   2        0.01        9.96      4.88 o
  12  12   2        4.77        6.31      4.90 o
  13  12   2        0.14        0.86      5.34 o
  14  12   2       22.89       22.24      5.59 o
  15  12   2        0.05        7.31      5.99 o
  16  12   2       34.37       35.15      8.24 o
 -15  13   2        1.06        0.73      5.52 o
 -14  13   2        1.54        6.19      4.75 o
 -13  13   2        8.01        0.89      4.60 o
 -12  13   2        1.88        1.95      4.53 o
 -11  13   2        7.55        7.93      4.88 o
 -10  13   2        4.75       11.72      4.80 o
  -9  13   2       83.62       86.75      5.41 o
  -8  13   2        8.49       10.14      4.99 o
  -7  13   2       40.71       29.01      4.50 o
  -6  13   2        0.79        8.73      4.54 o
  -5  13   2      106.98      121.93      5.05 o
  -4  13   2        7.56        9.48      4.82 o
  -3  13   2      103.93       99.13      5.24 o
  -2  13   2       11.73       17.94      4.89 o
  -1  13   2        0.60        3.86      4.93 o
   0  13   2        3.67       -2.12      4.60 o
   1  13   2       59.28       59.38      5.04 o
   2  13   2       23.16       41.20      5.01 o
   3  13   2       19.87       23.55      5.40 o
   4  13   2       25.15       28.33      4.48 o
   5  13   2       10.05       13.70      4.27 o
   6  13   2       37.16       39.51      4.57 o
   7  13   2       19.40       23.02      5.07 o
   8  13   2       62.84       67.74      5.16 o
   9  13   2        7.32       12.77      4.70 o
  10  13   2        3.62        2.01      4.92 o
  11  13   2        0.04        2.34      5.02 o
  12  13   2       36.85       42.00      5.06 o
  13  13   2       10.34        7.57      5.30 o
  14  13   2        0.16        0.42      5.42 o
  15  13   2        0.58        7.00      5.60 o
 -14  14   2        9.56       11.98      5.39 o
 -13  14   2        0.83        0.74      5.34 o
 -12  14   2        2.90        7.50      4.99 o
 -11  14   2        8.27        6.94      5.36 o
 -10  14   2       47.52       53.34      4.94 o
  -9  14   2        9.20       13.32      4.87 o
  -8  14   2       50.05       46.02      4.90 o
  -7  14   2        1.73        4.53      4.73 o
  -6  14   2        9.24       12.50      4.81 o
  -5  14   2       73.05       69.42      4.90 o
  -4  14   2       43.52       53.01      5.18 o
  -3  14   2       15.82       21.04      4.60 o
  -2  14   2        7.52       12.77      4.51 o
  -1  14   2        7.75       14.15      4.92 o
   0  14   2       53.38       53.20      5.06 o
   1  14   2       58.33       60.32      5.06 o
   2  14   2      303.40      283.02      5.15 o
   3  14   2       12.46       18.22      4.42 o
   4  14   2      236.63      232.19      5.07 o
   5  14   2       51.75       47.49      4.24 o
   6  14   2        7.99       11.41      4.61 o
   7  14   2       12.64       18.69      4.99 o
   8  14   2       46.38       47.25      5.20 o
   9  14   2       14.62       14.76      5.08 o
  10  14   2        0.08        2.32      5.16 o
  11  14   2       10.18       11.72      5.40 o
  12  14   2       17.89       19.74      5.32 o
  13  14   2        1.78        1.21      5.41 o
  14  14   2        3.96        3.13      5.66 o
 -13  15   2        0.30        7.79      5.19 o
 -12  15   2        0.44        1.94      5.20 o
 -11  15   2       11.43       10.54      5.07 o
 -10  15   2       34.92       43.86      5.32 o
  -9  15   2        0.13        1.02      4.92 o
  -8  15   2       14.18       14.80      4.99 o
  -7  15   2        7.72        8.54      4.78 o
  -6  15   2        2.18        8.75      4.41 o
  -5  15   2       36.87       38.60      5.05 o
  -4  15   2      134.64      135.37      5.12 o
  -3  15   2       10.30       15.31      5.07 o
  -2  15   2        2.66        4.45      4.98 o
  -1  15   2        7.50        3.27      4.92 o
   0  15   2        1.06        6.96      4.90 o
   1  15   2       17.01       22.50      4.99 o
   2  15   2       12.82       13.46      4.61 o
   3  15   2       18.35       22.29      4.63 o
   4  15   2        1.00        2.89      4.68 o
   5  15   2       26.51       26.27      4.79 o
   6  15   2       25.35       27.92      4.01 o
   7  15   2        1.39       -2.50      4.70 o
   8  15   2        1.46        4.50      5.01 o
   9  15   2        3.69        4.03      4.82 o
  10  15   2        2.26        4.59      5.20 o
  11  15   2        3.75        7.60      5.07 o
  12  15   2        5.21        6.97      5.67 o
  13  15   2        0.87        4.85      5.49 o
 -12  16   2        2.71        4.89      4.91 o
 -11  16   2       12.25       10.61      5.40 o
 -10  16   2        4.82        6.08      5.36 o
  -9  16   2       15.11        7.42      5.68 o
  -8  16   2        0.57       12.04      4.68 o
  -7  16   2        0.09        5.40      4.76 o
  -6  16   2        4.60        7.93      5.07 o
  -5  16   2        0.72        2.51      4.52 o
  -4  16   2        1.28        4.80      4.87 o
  -3  16   2       27.71       32.82      4.84 o
  -2  16   2        4.58        6.41      5.06 o
  -1  16   2        1.35       -1.94      5.07 o
   0  16   2        0.22        4.68      5.09 o
   1  16   2        0.01       -1.63      4.71 o
   2  16   2       18.32       25.97      4.69 o
   3  16   2      145.68      131.83      4.95 o
   4  16   2       26.15       28.90      4.58 o
   5  16   2       31.73       33.91      4.65 o
   6  16   2        9.02       15.17      4.98 o
   7  16   2        5.75       15.03      4.59 o
   8  16   2        1.84        5.04      4.52 o
   9  16   2        1.28       -4.66      4.66 o
  10  16   2        0.18       -0.47      4.69 o
  11  16   2        6.80       12.63      5.06 o
  12  16   2        0.10        8.34      6.76 o
 -10  17   2        0.01        5.15      6.00 o
  -9  17   2        9.13        9.34      5.46 o
  -8  17   2        2.90       -0.30      5.30 o
  -7  17   2        4.21       11.46      5.39 o
  -6  17   2        1.02       -0.08      5.49 o
  -5  17   2        1.70        0.46      5.27 o
  -4  17   2        0.96        2.23      5.15 o
  -3  17   2        5.65        8.01      5.00 o
  -2  17   2        3.83        8.55      5.19 o
  -1  17   2        8.89       10.72      4.76 o
   0  17   2       10.69       10.62      4.88 o
   1  17   2       31.25       33.31      4.90 o
   2  17   2        6.51        6.08      4.84 o
   3  17   2       49.99       47.34      4.87 o
   4  17   2       20.51       19.10      4.74 o
   5  17   2        2.76       10.01      4.90 o
   6  17   2        0.33        4.13      4.86 o
   7  17   2        1.48        8.53      5.11 o
   8  17   2        0.58        4.80      4.94 o
   9  17   2        0.01        4.70      4.84 o
  10  17   2        2.57        8.52      5.72 o
  -9  18   2        0.18       -3.54      5.95 o
  -8  18   2        0.08        4.29      5.90 o
  -7  18   2        0.10        3.40      5.16 o
  -6  18   2        8.23       15.32      5.80 o
  -5  18   2        0.27        9.71      5.51 o
  -4  18   2        4.00       10.78      5.06 o
  -3  18   2       12.54       15.87      5.16 o
  -2  18   2        9.08       11.24      5.34 o
  -1  18   2        2.52        6.87      4.92 o
   0  18   2        3.80        2.58      4.84 o
   1  18   2       12.16       16.97      4.91 o
   2  18   2       63.39       55.23      4.57 o
   3  18   2        6.48        8.41      4.90 o
   4  18   2       42.13       34.66      4.90 o
   5  18   2        3.65        3.76      4.94 o
   6  18   2        4.83        4.51      5.06 o
   7  18   2        0.08       -0.61      5.11 o
   8  18   2        0.23       17.13      5.39 o
   9  18   2        0.78       -0.58      8.57 o
  -6  19   2        5.23       10.24      5.84 o
  -5  19   2        1.23        9.82      5.19 o
  -4  19   2       22.34       17.91      5.83 o
  -3  19   2        1.11       -0.89      5.66 o
  -2  19   2        7.11        4.27      5.09 o
  -1  19   2        6.44        9.73      5.12 o
   0  19   2        0.83       -1.84      4.97 o
   1  19   2        1.20        4.84      5.09 o
   2  19   2        0.63        5.83      5.27 o
   3  19   2        2.38        0.45      5.02 o
   4  19   2        0.03        1.54      5.13 o
   5  19   2        0.18        6.41      5.17 o
   6  19   2        0.41       11.42      5.13 o
  -2  20   2        0.00        5.91      5.77 o
  -1  20   2        0.03        7.49      5.35 o
   0  20   2        0.01        1.50      5.47 o
   1  20   2        2.28       15.13      5.32 o
   2  20   2        5.55        7.59      5.33 o
 -19   1   3       16.78       19.66      4.39 o
 -18   1   3        6.69       10.86      4.23 o
 -17   1   3        2.89        6.54      3.92 o
 -16   1   3       12.87       19.21      4.30 o
 -15   1   3        6.06        4.94      4.17 o
 -14   1   3       40.40       33.69      3.92 o
 -13   1   3       64.44       50.79      4.17 o
 -12   1   3      244.96      251.94      4.91 o
 -11   1   3        0.45        3.02      4.24 o
 -10   1   3      169.91      203.48      4.90 o
  -9   1   3      550.55      503.18      5.76 o
  -8   1   3       13.26        7.72      4.30 o
  -7   1   3       13.94        9.97      4.47 o
  -6   1   3      557.47      548.37      6.11 o
  -5   1   3        4.33        4.89      4.98 o
  -4   1   3      279.85      261.23      5.95 o
  -3   1   3      467.97      504.50      7.14 o
  -2   1   3      225.48      239.48      6.54 o
  -1   1   3       29.58       29.76      5.86 o
   0   1   3        1.20        2.70      5.93 o
   1   1   3     2745.68     2736.37     19.22 o
   2   1   3        2.93        3.86      5.50 o
   3   1   3        0.18        3.63      5.42 o
   4   1   3      305.02      356.88      8.71 o
   5   1   3      293.86      303.66      6.25 o
   6   1   3     1098.15     1270.49     13.62 o
   7   1   3       55.40       58.68      4.89 o
   8   1   3       68.13       68.85      4.50 o
   9   1   3        4.29        2.01      4.37 o
  10   1   3       13.21       22.51      4.87 o
  11   1   3        4.86        7.33      4.50 o
  12   1   3      105.81      111.27      5.24 o
  13   1   3       79.57       67.83      4.43 o
  14   1   3       36.85       32.23      4.27 o
  15   1   3        5.07        3.31      4.66 o
  16   1   3        4.31        6.74      4.51 o
  17   1   3        2.43        4.98      5.00 o
  18   1   3        0.06        9.59      5.44 o
  19   1   3        3.12       -1.32      5.15 o
 -19   2   3       10.60       12.38      4.78 o
 -18   2   3        5.20       10.93      4.57 o
 -17   2   3        0.34        5.68      4.38 o
 -16   2   3       23.59       32.08      5.53 o
 -15   2   3       16.49       20.07      4.20 o
 -14   2   3      270.45      242.45      5.96 o
 -13   2   3        1.22        5.93      4.47 o
 -12   2   3      128.50      136.34      4.61 o
 -11   2   3       38.42       50.03      4.42 o
 -10   2   3       86.85       76.37      4.63 o
  -9   2   3      160.27      185.72      4.95 o
  -8   2   3      287.83      279.50      5.18 o
  -7   2   3      419.28      449.89      5.71 o
  -6   2   3      930.01     1033.24      7.21 o
  -5   2   3        1.38        6.70      5.15 o
  -4   2   3      125.03      123.32      5.21 o
  -3   2   3       55.81       62.74      6.94 o
  -2   2   3      233.36      250.87      6.12 o
  -1   2   3      575.01      571.03      7.28 o
   0   2   3       36.18       27.45      6.10 o
   1   2   3      105.51      119.87      7.15 o
   2   2   3      386.75      407.47      6.67 o
   3   2   3     1594.66     1648.01     21.23 o
   4   2   3     3363.71     3540.21     44.32 o
   5   2   3     1563.60     1781.66     18.64 o
   6   2   3        1.37        7.28      4.93 o
   7   2   3      373.33      396.57      7.19 o
   8   2   3       86.04       88.74      4.87 o
   9   2   3       48.65       44.70      5.05 o
  10   2   3       14.93       16.89      4.37 o
  11   2   3      235.69      213.93      5.43 o
  12   2   3       11.69       11.16      4.96 o
  13   2   3       60.43       63.31      5.10 o
  14   2   3       17.76       22.11      4.72 o
  15   2   3       16.07       16.07      4.91 o
  16   2   3        9.09       13.43      4.62 o
  17   2   3        2.63        4.26      4.02 o
  18   2   3       41.45       50.24      5.58 o
  19   2   3        0.01        1.07      5.06 o
 -19   3   3        4.82        4.00      5.05 o
 -18   3   3        0.47        9.07      4.63 o
 -17   3   3        4.76        2.80      4.42 o
 -16   3   3       11.16        3.86      4.75 o
 -15   3   3        0.06        3.41      4.61 o
 -14   3   3        7.83       11.28      4.53 o
 -13   3   3      326.73      297.37      4.77 o
 -12   3   3      125.68      141.78      4.48 o
 -11   3   3      138.45      151.23      4.80 o
 -10   3   3       66.72       70.22      4.68 o
  -9   3   3       43.61       43.98      4.55 o
  -8   3   3      109.07      128.15      4.82 o
  -7   3   3      282.36      254.00      6.17 o
  -6   3   3     1039.84     1070.78     12.75 o
  -5   3   3        0.90        4.29      4.31 o
  -4   3   3     2837.68     2976.79     30.62 o
  -3   3   3      432.91      456.53      6.40 o
  -2   3   3      455.71      476.77      9.56 o
  -1   3   3      273.61      312.36      6.70 o
   0   3   3        6.16       13.63      6.03 o
   1   3   3      170.01      155.80      6.41 o
   2   3   3       82.28       67.11      5.77 o
   3   3   3       11.34       17.93      5.35 o
   4   3   3      173.78      159.74      5.98 o
   5   3   3        1.38       16.10      5.14 o
   6   3   3       90.09       99.67      5.19 o
   7   3   3       73.76       70.44     10.36 o
   8   3   3       54.24       59.57      4.99 o
   9   3   3       43.30       44.70      5.33 o
  10   3   3        2.82        5.59      4.36 o
  11   3   3       76.88       71.07      5.02 o
  12   3   3      451.64      434.50      8.46 o
  13   3   3      171.25      171.39      5.48 o
  14   3   3       16.88       14.25      5.01 o
  15   3   3        5.27       17.30      4.62 o
  16   3   3        0.17       10.94      4.97 o
  17   3   3        7.83       11.68      4.74 o
  18   3   3       15.79       16.35      5.45 o
  19   3   3        2.61       12.23      5.22 o
 -19   4   3        8.45        9.82      4.90 o
 -18   4   3        0.09       10.33      5.06 o
 -17   4   3        0.58       10.19      4.91 o
 -16   4   3        4.71        9.75      4.40 o
 -15   4   3       20.49       24.96      4.52 o
 -14   4   3        0.68        9.82      4.49 o
 -13   4   3        2.75        4.79      4.09 o
 -12   4   3      118.92      122.95      4.87 o
 -11   4   3      253.36      237.78      5.15 o
 -10   4   3       23.47       31.21      3.91 o
  -9   4   3       89.32       95.43      4.70 o
  -8   4   3       37.61       37.55      4.67 o
  -7   4   3      892.78      830.32     12.97 o
  -6   4   3      134.80      152.96      4.54 o
  -5   4   3      734.21      684.40      8.48 o
  -4   4   3      264.88      249.83      5.41 o
  -3   4   3      975.44      950.46      8.72 o
  -2   4   3     1467.17     1491.60     24.14 o
  -1   4   3      139.30      102.07      5.10 o
   0   4   3     5895.58     5789.25     93.23 o
   1   4   3     1454.99     1406.99     28.34 o
   2   4   3        0.07        4.61      4.97 o
   3   4   3      410.32      458.89      7.07 o
   4   4   3       94.32       83.45      4.99 o
   5   4   3      178.52      187.22      5.62 o
   6   4   3      124.29      139.41      5.16 o
   7   4   3       62.95       46.83      4.91 o
   8   4   3      287.01      276.49      6.19 o
   9   4   3       58.53       59.28      4.91 o
  10   4   3      107.80      101.86      5.41 o
  11   4   3       43.29       47.17      4.57 o
  12   4   3     1001.07      962.82     12.72 o
  13   4   3      410.41      386.32      5.54 o
  14   4   3       18.92       28.51      5.06 o
  15   4   3       48.63       48.39      5.28 o
  16   4   3        0.14        6.76      5.35 o
  17   4   3        2.43        0.88      4.66 o
  18   4   3       17.41       18.50      5.39 o
  19   4   3       16.18       26.25      5.74 o
 -19   5   3        9.42       14.79      4.85 o
 -18   5   3        0.08       -0.11      5.11 o
 -17   5   3        1.86        4.41      4.59 o
 -16   5   3        1.14        4.19      4.85 o
 -15   5   3       40.04       40.36      4.80 o
 -14   5   3        7.89       11.00      4.72 o
 -13   5   3        2.35        9.50      4.50 o
 -12   5   3        3.94        9.52      4.53 o
 -11   5   3      233.18      226.64      5.06 o
 -10   5   3      212.11      222.30      5.18 o
  -9   5   3       13.10       15.29      4.54 o
  -8   5   3      342.94      292.11      4.68 o
  -7   5   3      389.39      420.60      6.88 o
  -6   5   3      124.83      124.84      4.05 o
  -5   5   3        0.27        5.61      4.67 o
  -4   5   3      237.01      244.89      5.50 o
  -3   5   3     2630.46     2613.79     34.27 o
  -2   5   3     6826.24     6752.46    127.59 o
  -1   5   3     1340.57     1240.93     22.92 o
   0   5   3      290.08      312.68      6.49 o
   1   5   3     2712.81     2628.71     30.84 o
   2   5   3        2.71        1.08      7.15 o
   3   5   3       71.40       58.61      5.17 o
   4   5   3       20.22       24.45      5.43 o
   5   5   3     1095.18     1149.44     21.78 o
   6   5   3      113.61       95.69      4.82 o
   7   5   3       74.52       74.71      4.83 o
   8   5   3       44.99       49.79      4.55 o
   9   5   3       32.93       41.49      4.98 o
  10   5   3       58.04       52.82      4.29 o
  11   5   3       42.48       45.63      5.30 o
  12   5   3        9.84       25.93      5.14 o
  13   5   3       45.94       47.89      5.10 o
  14   5   3      194.50      197.49      5.67 o
  15   5   3        0.51       -1.74      4.67 o
  16   5   3        0.99        2.43      5.41 o
  17   5   3        9.09       22.52      5.73 o
  18   5   3        3.48        6.58      5.24 o
 -18   6   3        0.04        4.18      4.42 o
 -17   6   3        3.81        8.00      5.41 o
 -16   6   3        0.11        9.97      5.03 o
 -15   6   3        1.37        3.20      4.75 o
 -14   6   3       18.26       19.03      4.73 o
 -13   6   3      124.21      119.81      4.83 o
 -12   6   3       24.29       30.45      4.94 o
 -11   6   3       43.17       46.37      4.38 o
 -10   6   3        0.98       -1.79      4.47 o
  -9   6   3        5.31        6.49      4.08 o
  -8   6   3       16.61       15.64      4.04 o
  -7   6   3        8.50        7.18      3.92 o
  -6   6   3      221.04      215.52      5.20 o
  -5   6   3      115.51      143.00     22.34 o
  -4   6   3      144.70      133.47      4.88 o
  -3   6   3       23.86       11.43      4.57 o
  -2   6   3      251.38      220.92      6.89 o
  -1   6   3       48.58       33.15      7.00 o
   0   6   3       33.41       18.08      5.41 o
   1   6   3      785.66      721.97      7.64 o
   2   6   3       80.33       73.02      7.33 o
   3   6   3       39.11       43.35      4.98 o
   4   6   3       14.67       26.33      5.43 o
   5   6   3      160.53      159.73      5.44 o
   6   6   3       62.71       65.80      4.55 o
   7   6   3       74.51       93.91      5.15 o
   8   6   3       42.98       46.84      4.84 o
   9   6   3       20.17       10.81      4.35 o
  10   6   3        2.85        7.40      5.02 o
  11   6   3      153.59      135.50      5.43 o
  12   6   3       16.50       17.42      4.98 o
  13   6   3       70.22       69.64      5.17 o
  14   6   3       91.59       99.81      5.38 o
  15   6   3        2.24        3.21      5.23 o
  16   6   3       17.36       24.11      4.91 o
  17   6   3        6.56       11.89      5.64 o
  18   6   3       11.92        4.90      5.92 o
 -18   7   3        0.22        4.06      5.40 o
 -17   7   3       23.02       26.51      5.20 o
 -16   7   3        0.00       -1.33      5.11 o
 -15   7   3       12.43       10.54      4.44 o
 -14   7   3       25.32       27.72      4.73 o
 -13   7   3       31.57       39.00      4.74 o
 -12   7   3       20.97       17.97      4.72 o
 -11   7   3       16.77       19.78      7.92 o
 -10   7   3       48.30       49.94      4.36 o
  -9   7   3      544.60      530.69      8.32 o
  -8   7   3       37.86       35.31      3.94 o
  -7   7   3       78.53       74.56      3.84 o
  -6   7   3        1.19        3.87      4.53 o
  -5   7   3       42.45       44.56      4.42 o
  -4   7   3        0.30       -0.45      4.72 o
  -3   7   3        3.82        7.32      4.29 o
  -2   7   3        0.22        0.85      4.72 o
  -1   7   3        1.46        3.78      5.14 o
   0   7   3     1711.48     1686.74     25.49 o
   1   7   3      600.11      619.61     18.65 o
   2   7   3      180.41      186.60      6.23 o
   3   7   3       21.39       30.56      5.46 o
   4   7   3       33.34       43.21      5.29 o
   5   7   3      209.24      224.51      7.00 o
   6   7   3        4.59        8.87      4.57 o
   7   7   3       90.63       88.25      4.76 o
   8   7   3       14.91       16.34      4.70 o
   9   7   3        5.29        7.73      4.62 o
  10   7   3        1.89        1.53      4.95 o
  11   7   3       29.25       21.64      5.02 o
  12   7   3       24.37       17.57      5.03 o
  13   7   3        2.87        6.06      5.17 o
  14   7   3       16.05       18.61      5.22 o
  15   7   3       23.83       30.08      6.00 o
  16   7   3        5.48       20.58      5.64 o
  17   7   3        0.06       -4.58      5.64 o
  18   7   3       12.43       11.79      6.04 o
 -18   8   3        0.40        5.07      7.79 o
 -17   8   3        3.69        5.29      5.22 o
 -16   8   3        0.29        6.27      5.08 o
 -15   8   3        4.50        6.54      4.39 o
 -14   8   3       12.91       15.16      5.22 o
 -13   8   3       30.46       35.50      4.84 o
 -12   8   3       12.08       16.81      4.65 o
 -11   8   3      131.77      131.60      4.22 o
 -10   8   3       64.12       61.78      4.50 o
  -9   8   3      375.41      372.79     10.34 o
  -8   8   3      386.25      365.92      5.49 o
  -7   8   3       34.08       34.07      4.02 o
  -6   8   3        0.22        4.44      4.39 o
  -5   8   3      120.43      138.66      7.48 o
  -4   8   3        8.56       12.27      4.66 o
  -3   8   3       51.62       56.29      4.61 o
  -2   8   3      114.23      116.20      5.24 o
  -1   8   3      219.42      196.40      6.09 o
   0   8   3     1727.35     1667.09     25.93 o
   1   8   3      116.86      120.29      6.57 o
   2   8   3     1525.94     1452.01     44.71 o
   3   8   3       22.81       14.73      6.18 o
   4   8   3        4.52        7.48      4.29 o
   5   8   3        0.00       -2.92      4.93 o
   6   8   3        3.52       12.60      4.48 o
   7   8   3        6.11        0.24      4.52 o
   8   8   3        3.98        8.57      4.61 o
   9   8   3       34.86       30.82      4.41 o
  10   8   3        3.84       -1.66      4.25 o
  11   8   3       16.66       19.41      4.92 o
  12   8   3      113.37       91.61      6.71 o
  13   8   3       49.73       48.26      5.35 o
  14   8   3       60.23       62.05      5.50 o
  15   8   3        3.18       -1.68      5.60 o
  16   8   3        0.70        6.89      5.59 o
  17   8   3        3.67        7.46      5.23 o
 -17   9   3        7.94        4.17      5.54 o
 -16   9   3        1.95        9.90      5.10 o
 -15   9   3       40.18       38.74      5.10 o
 -14   9   3        0.83       12.71      4.88 o
 -13   9   3       17.07       27.92      4.74 o
 -12   9   3       24.38       34.28      4.33 o
 -11   9   3      288.98      267.62      4.81 o
 -10   9   3      121.27      122.31      4.49 o
  -9   9   3       13.35       13.20      4.27 o
  -8   9   3      236.62      237.61      4.66 o
  -7   9   3       12.19       13.49      4.38 o
  -6   9   3       12.51       11.21      3.97 o
  -5   9   3        4.89        6.39      4.14 o
  -4   9   3       49.46       52.47      4.57 o
  -3   9   3       62.06       56.20      4.60 o
  -2   9   3        6.01       13.36      5.54 o
  -1   9   3       91.93       84.54      5.77 o
   0   9   3       59.27       55.71      5.06 o
   1   9   3      392.27      386.72     10.86 o
   2   9   3      791.49      735.13     16.52 o
   3   9   3       24.13       32.43      5.15 o
   4   9   3      139.14      138.67      5.54 o
   5   9   3        1.50        6.93      4.52 o
   6   9   3       53.76       51.87      4.55 o
   7   9   3        0.80        3.73      4.60 o
   8   9   3      163.81      155.13      4.82 o
   9   9   3        2.65        6.69      4.34 o
  10   9   3      199.46      168.58      5.12 o
  11   9   3        0.27       -0.83      4.71 o
  12   9   3        7.03       13.84      4.35 o
  13   9   3        4.28        8.37      4.76 o
  14   9   3       25.33       23.98      6.26 o
  15   9   3        0.02       -0.66      5.58 o
  16   9   3        7.21       13.26      6.32 o
  17   9   3        0.27        2.14      5.39 o
 -17  10   3        2.15       -1.66      5.44 o
 -16  10   3        1.19        7.37      5.36 o
 -15  10   3        2.60        9.33      4.69 o
 -14  10   3       30.86       24.27      4.65 o
 -13  10   3        3.12       10.65      4.87 o
 -12  10   3       40.28       40.35      4.53 o
 -11  10   3        1.61       10.60      4.36 o
 -10  10   3      193.96      190.92      4.74 o
  -9  10   3       79.60       78.94      4.56 o
  -8  10   3      205.58      214.32      4.93 o
  -7  10   3       60.88       55.26      4.54 o
  -6  10   3       14.72       20.65      3.90 o
  -5  10   3       33.07       28.66      3.84 o
  -4  10   3        3.68        2.66      4.34 o
  -3  10   3       30.44       28.09      4.60 o
  -2  10   3        1.26        3.35      6.00 o
  -1  10   3        1.34       -0.22      5.22 o
   0  10   3        3.60        2.88      5.34 o
   1  10   3      103.43      113.71      5.77 o
   2  10   3       18.64       14.10      5.35 o
   3  10   3       17.19       26.13      5.12 o
   4  10   3       15.56       21.86      5.93 o
   5  10   3       68.99       66.51      4.80 o
   6  10   3      227.56      197.71      5.06 o
   7  10   3       10.40       13.10      4.55 o
   8  10   3        1.90        2.81      4.69 o
   9  10   3        3.99       12.68      4.71 o
  10  10   3        5.32        5.42      4.48 o
  11  10   3        7.77        4.64      4.81 o
  12  10   3        1.63        0.93      4.19 o
  13  10   3        0.57       11.67      5.03 o
  14  10   3        0.93        1.05      5.49 o
  15  10   3        5.39       11.31      5.75 o
  16  10   3        0.04        2.41      5.81 o
 -16  11   3        2.35        3.06      4.51 o
 -15  11   3        6.53       10.47      5.20 o
 -14  11   3        3.41        4.78      4.51 o
 -13  11   3       34.66       45.91      4.61 o
 -12  11   3       81.06       82.03      4.30 o
 -11  11   3        4.06       10.94      4.31 o
 -10  11   3        0.40        5.78      4.20 o
  -9  11   3      200.28      207.19      5.83 o
  -8  11   3       41.35       54.75      5.77 o
  -7  11   3      154.73      145.13      4.37 o
  -6  11   3      134.27      126.72      4.78 o
  -5  11   3       26.27       27.22      4.44 o
  -4  11   3        3.54        7.40      4.39 o
  -3  11   3        0.12       -0.22      4.78 o
  -2  11   3        2.98        5.38      5.03 o
  -1  11   3      149.62      139.84      4.98 o
   0  11   3       11.69       13.07      5.15 o
   1  11   3       74.30       81.90      5.48 o
   2  11   3      373.64      342.10      8.83 o
   3  11   3      117.53      122.08      6.83 o
   4  11   3       74.65       73.82      4.62 o
   5  11   3       21.79       17.02      5.19 o
   6  11   3        4.64        5.71      4.72 o
   7  11   3       74.00       68.49      4.53 o
   8  11   3        9.51        7.09      4.34 o
   9  11   3       49.68       61.54      4.70 o
  10  11   3        0.02        4.31      4.40 o
  11  11   3       53.33       49.08      5.28 o
  12  11   3       32.69       39.12      5.20 o
  13  11   3        0.67       -0.55      5.07 o
  14  11   3        1.06        4.86      5.65 o
  15  11   3        0.18        7.75      5.78 o
  16  11   3        1.94        7.82      6.05 o
 -15  12   3       20.97       22.64      5.34 o
 -14  12   3        3.54        5.50      4.74 o
 -13  12   3       61.63       54.31      4.72 o
 -12  12   3       73.53       68.81      4.91 o
 -11  12   3        0.68        4.28      4.41 o
 -10  12   3        1.20        3.34      4.37 o
  -9  12   3       13.39       17.54      4.04 o
  -8  12   3        5.64       11.21      4.45 o
  -7  12   3       10.16       19.98      4.46 o
  -6  12   3       45.42       49.67      4.58 o
  -5  12   3        0.26        4.76      5.33 o
  -4  12   3       25.11       21.60      4.07 o
  -3  12   3       16.35       23.87      5.98 o
  -2  12   3      175.71      179.41      5.41 o
  -1  12   3        2.20        3.18      4.63 o
   0  12   3       21.79       21.45      5.08 o
   1  12   3      140.16      139.67      5.40 o
   2  12   3      336.43      311.97      7.33 o
   3  12   3      280.01      268.12      5.86 o
   4  12   3      461.25      489.50      5.56 o
   5  12   3       49.28       38.70      4.58 o
   6  12   3       31.28       42.28      5.00 o
   7  12   3        1.44        8.66      4.67 o
   8  12   3       11.00       15.94      4.49 o
   9  12   3       26.25       25.16      4.76 o
  10  12   3       60.47       56.62      4.74 o
  11  12   3        0.08        5.70      4.72 o
  12  12   3        1.40        5.97      5.02 o
  13  12   3        0.11        7.10      5.20 o
  14  12   3        0.22        2.08      4.77 o
  15  12   3        1.25        4.13      5.47 o
 -14  13   3        8.75        3.62      4.59 o
 -13  13   3        1.64       -0.01      4.61 o
 -12  13   3        6.49        6.61      4.64 o
 -11  13   3      107.81       90.91      4.81 o
 -10  13   3       51.64       57.81      4.49 o
  -9  13   3        0.48        7.12      4.40 o
  -8  13   3        0.04       -0.95      4.31 o
  -7  13   3        1.48        3.81      4.75 o
  -6  13   3        1.49        3.15      5.19 o
  -5  13   3       20.42       22.10      4.87 o
  -4  13   3        0.65        3.31      5.62 o
  -3  13   3        1.69        7.32      4.84 o
  -2  13   3       15.57       14.32      4.37 o
  -1  13   3        4.75        7.94      4.99 o
   0  13   3      177.56      178.03      5.64 o
   1  13   3       20.80       13.24      5.21 o
   2  13   3       65.57       65.30      5.36 o
   3  13   3      178.65      183.49      5.63 o
   4  13   3       81.16       78.15      4.99 o
   5  13   3      109.52      105.99      4.71 o
   6  13   3        3.24        4.71      4.01 o
   7  13   3       66.21       62.97      5.04 o
   8  13   3      103.47      108.54      5.89 o
   9  13   3        3.90        3.69      4.61 o
  10  13   3       15.72       12.96      4.28 o
  11  13   3       15.95       15.92      4.55 o
  12  13   3        0.03       -0.24      4.90 o
  13  13   3        0.35        4.23      5.21 o
  14  13   3       15.66       16.17      5.14 o
 -14  14   3        1.27        6.27      9.66 o
 -13  14   3       10.40        9.72      4.45 o
 -12  14   3       32.11       26.95      5.05 o
 -11  14   3       16.46       17.10      5.37 o
 -10  14   3       54.13       53.21      4.80 o
  -9  14   3       11.80       11.93      5.42 o
  -8  14   3       22.98       24.94      5.07 o
  -7  14   3       53.56       53.40      5.50 o
  -6  14   3       68.64       68.80      5.14 o
  -5  14   3       22.13       25.69      5.06 o
  -4  14   3       24.29       29.13      5.84 o
  -3  14   3       87.02       87.70      5.34 o
  -2  14   3        0.35        5.50      5.16 o
  -1  14   3        0.37        8.69      5.20 o
   0  14   3        4.62        2.12      5.18 o
   1  14   3       28.92       31.64      5.26 o
   2  14   3      234.09      213.63      5.40 o
   3  14   3      164.78      156.45      5.06 o
   4  14   3       13.68       21.36      4.52 o
   5  14   3       29.49       35.67      4.84 o
   6  14   3       31.80       31.13      4.30 o
   7  14   3       21.06       28.62      5.40 o
   8  14   3        0.50       10.29      5.29 o
   9  14   3        4.47       10.84      4.62 o
  10  14   3        5.52        7.85      4.91 o
  11  14   3        0.19        8.28      4.25 o
  12  14   3        0.52        6.54      4.77 o
  13  14   3        0.02       -0.32      5.01 o
 -12  15   3        9.56       14.70      5.36 o
 -11  15   3        1.50        9.31      6.84 o
 -10  15   3       24.70       21.82      5.30 o
  -9  15   3        1.31        1.26      4.96 o
  -8  15   3       21.64       32.63      5.54 o
  -7  15   3        0.13        5.65      4.56 o
  -6  15   3       21.13       17.47      5.02 o
  -5  15   3        1.16        6.30      5.76 o
  -4  15   3        8.16        8.33      5.29 o
  -3  15   3        0.00        1.27      4.64 o
  -2  15   3        0.89        6.55      5.07 o
  -1  15   3       14.41       11.41      4.85 o
   0  15   3        9.47       10.26      5.36 o
   1  15   3       16.03       14.48      5.27 o
   2  15   3        2.87        1.44      5.25 o
   3  15   3      109.08      118.98      5.02 o
   4  15   3       48.29       46.65      4.81 o
   5  15   3        1.35       10.83      4.70 o
   6  15   3       11.83       13.70      4.72 o
   7  15   3       11.00       17.53      4.70 o
   8  15   3       17.47       18.19      4.91 o
   9  15   3       40.21       32.55      5.38 o
  10  15   3        7.69       10.51      5.02 o
  11  15   3        1.04        3.00      4.89 o
  12  15   3        1.22        8.07      4.73 o
 -11  16   3       10.43       13.07      5.52 o
 -10  16   3        0.01        3.17      5.35 o
  -9  16   3        1.41        1.28      5.86 o
  -8  16   3        4.93        8.94      4.72 o
  -7  16   3        0.46       -4.86      5.25 o
  -6  16   3        0.07        3.73      5.97 o
  -5  16   3        5.24        7.64      5.30 o
  -4  16   3        1.89        5.28      5.31 o
  -3  16   3        1.15        3.88      5.26 o
  -2  16   3        3.75        3.83      5.34 o
  -1  16   3        4.56       12.19      5.27 o
   0  16   3       19.13       21.74      4.89 o
   1  16   3       17.58       18.71      5.36 o
   2  16   3        4.88        6.57      4.75 o
   3  16   3        3.26        6.81      4.43 o
   4  16   3       15.59       22.83      4.79 o
   5  16   3        0.02        3.98      4.86 o
   6  16   3        0.71        5.04      4.76 o
   7  16   3        0.59       14.92      4.98 o
   8  16   3        8.26       19.97      4.86 o
   9  16   3        8.70       11.56      4.95 o
  10  16   3        5.03        5.54      5.50 o
  11  16   3        0.12        1.61      4.57 o
 -10  17   3        1.55       11.54      7.34 o
  -9  17   3        1.12        5.60      5.04 o
  -8  17   3        2.31       13.22      5.44 o
  -7  17   3        0.65        0.70      6.17 o
  -6  17   3        7.42        9.03      5.41 o
  -5  17   3       27.99       27.64      5.61 o
  -4  17   3       11.25       14.50      5.49 o
  -3  17   3        3.69       10.91      5.46 o
  -2  17   3        2.39        9.09      4.92 o
  -1  17   3        0.68       -0.11      5.40 o
   0  17   3        0.15       -2.85      5.65 o
   1  17   3        6.61       15.24      4.93 o
   2  17   3        0.42        6.24      4.94 o
   3  17   3        8.26       14.31      4.97 o
   4  17   3        0.07        3.95      4.73 o
   5  17   3        0.64        8.58      4.92 o
   6  17   3        3.02        3.70      4.97 o
   7  17   3        1.78       10.13      5.81 o
   8  17   3        0.74       -2.34      4.64 o
   9  17   3        1.18        4.10      5.21 o
  -8  18   3        0.10       -2.92      6.94 o
  -7  18   3        9.81       12.98      5.92 o
  -6  18   3        0.80       12.67      5.61 o
  -5  18   3        2.99       12.47      5.68 o
  -4  18   3        8.62        9.79      5.17 o
  -3  18   3       24.52       26.41      6.55 o
  -2  18   3        1.66        6.18      5.59 o
  -1  18   3        1.92        7.78      5.57 o
   0  18   3        1.47        6.26      5.73 o
   1  18   3        9.40        6.55      5.11 o
   2  18   3        4.48        5.28      4.97 o
   3  18   3        0.01        3.77      4.95 o
   4  18   3        0.25        2.84      5.04 o
   5  18   3        0.18        0.99      4.62 o
   6  18   3        0.02        9.34      5.12 o
   7  18   3        1.81        1.54      5.23 o
   8  18   3        3.56       24.86     12.40 o
  -5  19   3       43.90       47.86      6.02 o
  -4  19   3       25.20       22.78      6.07 o
  -3  19   3        3.05        0.42      5.98 o
  -2  19   3        0.43        0.93      5.35 o
  -1  19   3        3.76        9.42      5.31 o
   0  19   3        1.84        1.50      4.90 o
   1  19   3        0.13       -2.55      5.29 o
   2  19   3        0.71       -3.44      5.39 o
   3  19   3       11.80       14.00      5.40 o
   4  19   3        0.49        1.05      5.35 o
   5  19   3        3.43        5.81      5.88 o
 -19   0   4        0.97        9.28      7.29 o
 -18   0   4        2.43        6.44      6.52 o
 -17   0   4        3.01        2.39      6.32 o
 -16   0   4        0.67       10.76      6.22 o
 -15   0   4       63.60       60.84      5.97 o
 -14   0   4      212.90      174.34      6.29 o
 -13   0   4        8.06       13.73      7.02 o
 -12   0   4       25.78       26.44      5.73 o
 -11   0   4      243.95      247.15      5.69 o
 -10   0   4       29.50       33.96      5.70 o
  -9   0   4      196.31      217.93      8.05 o
  -8   0   4        0.03       -0.26      5.64 o
  -7   0   4       30.75       28.95      5.87 o
  -6   0   4      214.12      229.00      8.84 o
  -5   0   4        1.79        4.69      5.76 o
  -4   0   4     1042.67     1137.73     16.11 o
  -3   0   4      108.46      112.04      6.08 o
  -2   0   4      791.43      777.22     10.87 o
  -1   0   4     1022.16     1038.24     12.70 o
   0   0   4     2041.32     2220.07     33.47 o
   1   0   4      924.72      863.74     15.18 o
   2   0   4      899.64      972.72     19.21 o
   3   0   4      336.34      438.40     11.58 o
   4   0   4      114.10      113.14      7.39 o
   5   0   4     1338.92     1263.88     17.01 o
   6   0   4      353.94      357.85      8.40 o
   7   0   4      318.24      333.62      8.03 o
   8   0   4        3.73        8.11      7.72 o
   9   0   4      795.83      706.65      9.44 o
  10   0   4        3.55       10.83      6.95 o
  11   0   4      815.92      830.62     12.33 o
  12   0   4      516.23      529.07      8.66 o
  13   0   4        4.47       10.64      6.80 o
  14   0   4      122.66      126.79      7.29 o
  15   0   4        1.04       10.54      7.38 o
  16   0   4       13.53       24.55      6.37 o
  17   0   4       84.83       94.10      8.44 o
  18   0   4        8.78       12.07      8.26 o
 -19   1   4        0.57        2.72      4.27 o
 -18   1   4        0.32        4.90      4.13 o
 -17   1   4        0.64        3.59      4.41 o
 -16   1   4        4.44        9.54      4.32 o
 -15   1   4       31.57       26.84      4.21 o
 -14   1   4       80.66       70.74      4.26 o
 -13   1   4       81.54       71.39      4.44 o
 -12   1   4       33.60       28.91      3.99 o
 -11   1   4        1.44        4.14      3.89 o
 -10   1   4       76.94       83.36      5.06 o
  -9   1   4        0.76        9.68      3.91 o
  -8   1   4      258.46      274.99      4.82 o
  -7   1   4        8.58        3.24      4.60 o
  -6   1   4      247.78      235.32      5.10 o
  -5   1   4      785.30      779.32     11.62 o
  -4   1   4       17.11       18.91      4.73 o
  -3   1   4       40.75       48.30      7.96 o
  -2   1   4      290.21      272.97      5.85 o
  -1   1   4     1556.42     1675.28     19.81 o
   0   1   4     1311.91     1189.29     14.44 o
   1   1   4        2.71        7.18      5.25 o
   2   1   4       67.95       76.15      5.67 o
   3   1   4      380.87      364.23      6.07 o
   4   1   4        0.52        6.12      5.24 o
   5   1   4      575.38      597.65      7.06 o
   6   1   4      656.07      737.43      6.99 o
   7   1   4      175.32      176.87      5.63 o
   8   1   4       22.14       24.44      4.83 o
   9   1   4        2.72        6.31      5.28 o
  10   1   4      892.29      850.82     10.58 o
  11   1   4        1.57       -0.51      4.22 o
  12   1   4       33.96       33.78      5.26 o
  13   1   4       33.69       33.13      5.08 o
  14   1   4       12.88        8.46      5.35 o
  15   1   4        0.74        9.38      6.08 o
  16   1   4        9.50       17.28      5.17 o
  17   1   4        4.31        7.05      5.01 o
  18   1   4        0.31        3.84      6.85 o
 -19   2   4        0.77        3.02      4.83 o
 -18   2   4        0.60        7.28      3.95 o
 -17   2   4        1.62        9.89      4.54 o
 -16   2   4        0.55        2.86      4.37 o
 -15   2   4        8.37        6.85      4.16 o
 -14   2   4        1.36        5.74      3.79 o
 -13   2   4      152.51      158.04      4.89 o
 -12   2   4        3.56        5.73      4.47 o
 -11   2   4      192.05      190.17      4.61 o
 -10   2   4        0.30        2.44      4.37 o
  -9   2   4        1.49       -1.11      4.51 o
  -8   2   4        3.22       10.25      4.39 o
  -7   2   4      176.90      154.92      4.90 o
  -6   2   4      128.72      129.44      4.93 o
  -5   2   4       24.35       32.26      4.48 o
  -4   2   4       34.24       47.79      4.87 o
  -3   2   4     1880.32     1803.62     17.82 o
  -2   2   4       32.52       40.12      4.96 o
  -1   2   4      230.80      263.84      6.48 o
   0   2   4      687.17      728.10      8.94 o
   1   2   4        0.02       -0.80      5.19 o
   2   2   4        0.11        2.67      5.17 o
   3   2   4        4.01       12.89      5.03 o
   4   2   4      350.25      340.82      5.76 o
   5   2   4      440.10      441.42      6.85 o
   6   2   4       10.26       11.14      4.83 o
   7   2   4        9.55       12.61      4.72 o
   8   2   4       11.24        8.48      4.76 o
   9   2   4       41.90       42.63      4.88 o
  10   2   4      160.41      161.99      5.43 o
  11   2   4      159.77      150.21      4.79 o
  12   2   4       81.55       81.39      9.63 o
  13   2   4       34.04       41.15      5.05 o
  14   2   4        0.19        6.35      5.11 o
  15   2   4        2.83        9.76      5.20 o
  16   2   4        5.86        6.42      6.80 o
  17   2   4        0.47        3.20      5.11 o
  18   2   4       27.42       36.72      5.92 o
 -19   3   4        1.94        3.22     12.13 o
 -18   3   4       18.02       18.12      4.66 o
 -17   3   4        0.14       -2.35      4.51 o
 -16   3   4        0.75        2.66      4.38 o
 -15   3   4        0.08        8.12      4.17 o
 -14   3   4      132.94      138.99      5.00 o
 -13   3   4      398.04      371.95      5.17 o
 -12   3   4        1.00       -2.50      4.50 o
 -11   3   4       16.14       16.19      4.12 o
 -10   3   4      149.14      140.84      4.80 o
  -9   3   4      445.65      419.85      8.54 o
  -8   3   4      328.95      360.14      9.43 o
  -7   3   4      413.71      430.73      9.18 o
  -6   3   4       26.41       35.68      4.88 o
  -5   3   4      761.42      776.58      6.79 o
  -4   3   4      535.43      525.35     12.48 o
  -3   3   4        8.69       17.75      4.66 o
  -2   3   4      115.24       88.81      5.03 o
  -1   3   4     2218.84     2220.63     23.74 o
   0   3   4       39.35       54.87      4.91 o
   1   3   4        3.10       11.17      4.62 o
   2   3   4     1074.19     1058.11     13.39 o
   3   3   4      469.61      491.35     11.97 o
   4   3   4      298.75      322.97      6.19 o
   5   3   4        2.13        2.77      5.12 o
   6   3   4        0.37        5.99      4.47 o
   7   3   4       93.85      107.44      5.05 o
   8   3   4        4.33        8.96      4.75 o
   9   3   4       44.46       48.03      4.62 o
  10   3   4        0.64       -2.67      4.79 o
  11   3   4       75.24       71.09      5.04 o
  12   3   4        5.87       13.92      4.83 o
  13   3   4       98.04       89.95      5.19 o
  14   3   4       15.35       16.98      4.92 o
  15   3   4        0.61        0.50      5.07 o
  16   3   4        4.74        5.38      4.35 o
  17   3   4        0.10       -0.52      5.08 o
  18   3   4        8.09        8.15      5.99 o
 -18   4   4        5.50       12.19      4.27 o
 -17   4   4        0.03        4.72      4.54 o
 -16   4   4        9.05       16.67      4.40 o
 -15   4   4        0.24        6.58      4.64 o
 -14   4   4       13.23       15.65      4.67 o
 -13   4   4       13.43       15.75      4.70 o
 -12   4   4        0.49       -1.93      4.54 o
 -11   4   4       11.96       16.35      4.65 o
 -10   4   4       28.51       25.76      4.57 o
  -9   4   4       16.18       19.86      4.45 o
  -8   4   4       78.71       75.18      4.84 o
  -7   4   4       48.35       52.95      4.32 o
  -6   4   4       18.17       19.59      4.84 o
  -5   4   4       43.97       48.87      4.11 o
  -4   4   4      119.59       97.08      4.77 o
  -3   4   4       83.18       66.36      4.72 o
  -2   4   4      368.26      440.07      7.11 o
  -1   4   4      551.13      527.72     13.34 o
   0   4   4     1331.94     1436.09     27.92 o
   1   4   4       10.54       12.96      5.06 o
   2   4   4      715.74      764.42     15.69 o
   3   4   4      281.58      288.37      5.81 o
   4   4   4      220.52      232.31      6.04 o
   5   4   4       67.42       66.48      5.35 o
   6   4   4        7.39        7.19      4.78 o
   7   4   4      685.85      676.04      9.08 o
   8   4   4        1.16        6.20      4.72 o
   9   4   4        0.01        0.57      4.74 o
  10   4   4      154.82      173.04      6.86 o
  11   4   4       15.51       12.27      4.92 o
  12   4   4        7.48        7.84      4.79 o
  13   4   4       66.11       72.28      5.10 o
  14   4   4        1.11        0.84      4.92 o
  15   4   4       40.12       45.76      5.32 o
  16   4   4        0.35        3.69      4.26 o
  17   4   4        7.00       10.55      5.31 o
  18   4   4        2.32        6.49      5.56 o
 -18   5   4        1.34       -2.00      4.78 o
 -17   5   4       23.91       28.03      4.75 o
 -16   5   4        4.92        6.49      4.84 o
 -15   5   4        6.29        9.62      4.82 o
 -14   5   4        0.47        1.57      4.63 o
 -13   5   4       19.00       16.37      4.12 o
 -12   5   4       62.11       67.98      4.58 o
 -11   5   4        0.35       -2.29      4.72 o
 -10   5   4       13.98       11.75      4.18 o
  -9   5   4      172.17      159.74      4.61 o
  -8   5   4      223.96      217.04      5.02 o
  -7   5   4       67.37       78.96      4.67 o
  -6   5   4       31.08       37.71      4.71 o
  -5   5   4      448.02      454.23      5.25 o
  -4   5   4       17.75       27.90      4.65 o
  -3   5   4      435.32      385.91      9.18 o
  -2   5   4      297.22      263.74      5.63 o
  -1   5   4       33.51       14.03      6.85 o
   0   5   4       37.36       27.97      5.70 o
   1   5   4        0.09        4.19      4.85 o
   2   5   4       64.98       52.77      5.11 o
   3   5   4      709.12      765.69     11.82 o
   4   5   4      303.47      318.64      8.02 o
   5   5   4       14.39       17.64      4.13 o
   6   5   4        9.29        8.70      4.78 o
   7   5   4        0.18        8.17      4.55 o
   8   5   4        5.97       10.64      4.21 o
   9   5   4       92.93       84.52      4.84 o
  10   5   4       35.29       31.17      4.86 o
  11   5   4        0.06        6.92      4.60 o
  12   5   4       39.56       31.63      4.92 o
  13   5   4       64.04       63.04      5.16 o
  14   5   4        2.18        1.49      5.20 o
  15   5   4       15.24       19.98      5.16 o
  16   5   4        9.21       10.91      5.29 o
  17   5   4        1.63        8.35      5.53 o
  18   5   4        8.61       16.73      5.63 o
 -18   6   4        6.62       12.54      5.32 o
 -17   6   4        5.89       17.14      5.30 o
 -16   6   4        0.31        6.50      4.99 o
 -15   6   4       28.13       27.18      4.10 o
 -14   6   4        8.54        7.17      4.27 o
 -13   6   4      175.21      159.27      5.01 o
 -12   6   4        1.80        7.66      4.56 o
 -11   6   4       13.83       15.39      4.27 o
 -10   6   4        1.11        1.73      4.75 o
  -9   6   4      405.70      412.59      5.27 o
  -8   6   4        1.21        4.52      4.08 o
  -7   6   4      488.57      474.81      5.25 o
  -6   6   4      117.25      111.79      4.76 o
  -5   6   4      253.40      242.54      5.95 o
  -4   6   4      285.82      291.12      5.24 o
  -3   6   4        2.85        0.05      4.46 o
  -2   6   4      108.56      113.55      5.79 o
  -1   6   4      353.70      339.60      6.40 o
   0   6   4      415.08      359.73      8.21 o
   1   6   4       73.53       71.13      5.66 o
   2   6   4      108.80       97.50      5.61 o
   3   6   4      311.33      309.34      7.82 o
   4   6   4      101.73       98.89      5.40 o
   5   6   4      106.47      102.57      5.45 o
   6   6   4       11.66       22.61      4.90 o
   7   6   4        1.41        4.93      4.53 o
   8   6   4      109.07      110.89      4.92 o
   9   6   4        1.67        7.94      4.80 o
  10   6   4        9.48        5.73      5.01 o
  11   6   4      163.35      149.74      5.11 o
  12   6   4       56.21       46.56      4.71 o
  13   6   4       27.19       15.73      4.98 o
  14   6   4      146.80      127.08      5.43 o
  15   6   4        4.68        7.17      4.71 o
  16   6   4        2.48       13.17      5.30 o
  17   6   4        0.73        8.76      5.46 o
 -17   7   4        0.10        8.20      5.20 o
 -16   7   4        1.32        0.01      5.10 o
 -15   7   4       10.38       15.12      4.97 o
 -14   7   4       18.78       22.07      4.99 o
 -13   7   4        3.48        9.01      4.22 o
 -12   7   4       46.68       42.49      4.41 o
 -11   7   4       52.77       49.35      4.74 o
 -10   7   4       30.40       29.46      4.68 o
  -9   7   4      486.92      479.08      6.22 o
  -8   7   4      769.43      728.56     10.50 o
  -7   7   4       28.59       34.13      4.22 o
  -6   7   4       28.27       28.87      5.23 o
  -5   7   4       54.72       48.04      4.07 o
  -4   7   4      127.30      133.26      5.13 o
  -3   7   4       15.64       19.98      4.43 o
  -2   7   4       50.67       57.16      5.50 o
  -1   7   4      159.99      155.27      5.94 o
   0   7   4       47.64       40.25      5.61 o
   1   7   4      302.83      307.23      8.24 o
   2   7   4       82.64       80.80      6.35 o
   3   7   4       16.22       22.35      6.47 o
   4   7   4       50.84       53.35      5.32 o
   5   7   4      343.83      351.03      5.98 o
   6   7   4      389.39      376.02      7.46 o
   7   7   4        8.33        6.79      4.57 o
   8   7   4        1.32        2.65      4.61 o
   9   7   4        0.61       -4.20      4.20 o
  10   7   4        0.01       -0.91      4.10 o
  11   7   4        1.80        6.36      4.97 o
  12   7   4       11.99       21.69      4.08 o
  13   7   4      112.75      110.32      5.60 o
  14   7   4       75.07       77.90      4.72 o
  15   7   4        6.57       10.15      5.23 o
  16   7   4        0.03        6.14      4.86 o
  17   7   4       13.41       20.98      5.16 o
 -17   8   4        0.46        8.52      5.36 o
 -16   8   4       15.12       25.27      5.13 o
 -15   8   4        1.34       -1.82      5.13 o
 -14   8   4        8.52       11.93      4.85 o
 -13   8   4       13.31       21.63      4.54 o
 -12   8   4       15.24       18.91      4.89 o
 -11   8   4       25.56       31.78      4.80 o
 -10   8   4       76.59       75.11      4.37 o
  -9   8   4        1.05        8.31      4.28 o
  -8   8   4      268.20      273.43      7.85 o
  -7   8   4        2.31        3.43      4.32 o
  -6   8   4        0.07        5.95      5.34 o
  -5   8   4       53.85       52.99      4.64 o
  -4   8   4        0.16        2.97      4.17 o
  -3   8   4      204.65      193.44      6.80 o
  -2   8   4      100.30      110.60      6.74 o
  -1   8   4       53.10       61.63      5.22 o
   0   8   4      192.74      193.71      8.18 o
   1   8   4      544.99      475.88      7.59 o
   2   8   4       12.63       11.93      6.11 o
   3   8   4       26.21       17.43      5.50 o
   4   8   4      767.43      695.14     18.93 o
   5   8   4      585.24      542.19      6.97 o
   6   8   4      144.27      154.25      5.68 o
   7   8   4       57.69       59.80      4.74 o
   8   8   4       25.31       26.49      4.66 o
   9   8   4        4.92        7.11      4.74 o
  10   8   4        0.01       -2.11      4.75 o
  11   8   4       49.55       43.05      4.48 o
  12   8   4       22.84       27.93      5.16 o
  13   8   4       26.26       33.91      4.45 o
  14   8   4        4.97        7.84      5.17 o
  15   8   4       53.75       45.54      5.65 o
  16   8   4       18.99       20.47      4.94 o
  17   8   4        2.26        1.46      5.16 o
 -17   9   4        1.12        2.48     12.88 o
 -16   9   4       33.44       36.31      5.35 o
 -15   9   4        5.47        4.56      5.08 o
 -14   9   4        0.23        3.78      4.96 o
 -13   9   4        4.98        6.69      4.38 o
 -12   9   4        4.06        5.40      4.84 o
 -11   9   4       14.29       21.98      4.05 o
 -10   9   4       16.10       15.73      4.47 o
  -9   9   4       78.99       74.81      4.02 o
  -8   9   4      138.86      130.57      5.85 o
  -7   9   4        2.45        5.96      4.38 o
  -6   9   4      157.43      143.68      4.88 o
  -5   9   4      185.20      154.71      4.53 o
  -4   9   4        0.56        2.45      4.70 o
  -3   9   4       45.76       48.90      5.22 o
  -2   9   4        2.61        7.52      6.36 o
  -1   9   4       57.44       50.12      4.69 o
   0   9   4       63.45       59.08      7.50 o
   1   9   4       47.89       52.47      5.26 o
   2   9   4       55.31       60.61      6.02 o
   3   9   4      487.78      447.33     14.41 o
   4   9   4       15.14        9.15      6.52 o
   5   9   4      347.57      352.25      8.64 o
   6   9   4        5.87        8.37      4.89 o
   7   9   4       35.17       39.73      5.06 o
   8   9   4        2.33        5.01      4.85 o
   9   9   4       19.81       14.79      4.84 o
  10   9   4        0.83        6.09      4.55 o
  11   9   4       39.70       35.87      4.86 o
  12   9   4        0.60        5.51      4.85 o
  13   9   4       80.09       85.01      4.99 o
  14   9   4       13.53       19.43      4.59 o
  15   9   4       32.88       33.44      4.86 o
  16   9   4        1.74        1.17      5.73 o
 -16  10   4        0.01        5.75      5.22 o
 -15  10   4        5.39        6.73      5.19 o
 -14  10   4      119.16      111.06      5.32 o
 -13  10   4        4.47       15.21      4.85 o
 -12  10   4        5.87        8.14      4.02 o
 -11  10   4        0.10        1.62      4.50 o
 -10  10   4        8.47       -0.22      4.24 o
  -9  10   4       17.56       16.83      4.45 o
  -8  10   4        0.42        6.35      3.97 o
  -7  10   4       74.79       72.36      4.67 o
  -6  10   4        5.86        8.36      4.52 o
  -5  10   4        3.79        8.03      4.39 o
  -4  10   4       31.21       42.95      4.40 o
  -3  10   4        2.66        6.93      4.12 o
  -2  10   4       91.88       92.75      5.06 o
  -1  10   4       15.53       13.93      5.86 o
   0  10   4      233.98      226.32      6.50 o
   1  10   4      990.71      885.77     16.76 o
   2  10   4      275.70      249.26      7.50 o
   3  10   4       28.17       25.47      4.92 o
   4  10   4      184.99      195.72      5.34 o
   5  10   4       43.43       47.03      5.75 o
   6  10   4        8.48        5.34      4.35 o
   7  10   4        1.56        4.54      3.89 o
   8  10   4       15.86       17.26      4.03 o
   9  10   4        0.07        3.38      3.85 o
  10  10   4        0.03        4.22      4.18 o
  11  10   4        1.01        4.11      4.53 o
  12  10   4        2.15       10.03      4.81 o
  13  10   4        1.94        4.61      4.56 o
  14  10   4       39.35       44.37      5.52 o
  15  10   4        0.38        3.18      5.45 o
  16  10   4        0.01       -2.58      6.09 o
 -15  11   4        0.00        7.39      5.23 o
 -14  11   4        2.23        7.83      5.18 o
 -13  11   4        0.78       12.57      4.97 o
 -12  11   4       21.15       22.53      4.48 o
 -11  11   4       80.40       86.72      4.61 o
 -10  11   4        2.50        4.19      3.94 o
  -9  11   4        0.40        5.97      3.95 o
  -8  11   4       40.84       38.88      3.90 o
  -7  11   4      108.71      106.71      8.12 o
  -6  11   4       10.04       13.49      4.67 o
  -5  11   4        1.86        3.17      4.39 o
  -4  11   4       34.87       29.16      4.90 o
  -3  11   4        3.08        7.79      4.88 o
  -2  11   4       48.59       38.40      5.09 o
  -1  11   4       79.06       71.78      4.88 o
   0  11   4       78.87       74.42      6.54 o
   1  11   4     1415.49     1412.50     26.66 o
   2  11   4      351.70      295.32      9.12 o
   3  11   4      154.98      138.34      6.52 o
   4  11   4      431.94      400.75      7.73 o
   5  11   4       28.63       33.28      4.98 o
   6  11   4       79.71       80.31      5.61 o
   7  11   4       15.08       16.91      4.75 o
   8  11   4       28.47       25.54      4.26 o
   9  11   4        3.75        4.38      4.59 o
  10  11   4        1.94        7.82      4.89 o
  11  11   4        0.00        3.98      4.80 o
  12  11   4        0.15        2.04      4.42 o
  13  11   4        2.94        5.89      5.11 o
  14  11   4        4.03        3.72      5.07 o
  15  11   4        1.97       -3.37      5.83 o
 -15  12   4        0.29        7.17      8.65 o
 -14  12   4        8.87       16.64      4.82 o
 -13  12   4       18.56       20.05      4.76 o
 -12  12   4       21.73       22.87      4.79 o
 -11  12   4        2.95       -4.18      4.54 o
 -10  12   4       20.13       21.44      4.51 o
  -9  12   4       10.88       15.65      4.57 o
  -8  12   4       65.75       58.21      4.61 o
  -7  12   4        0.37        8.67      4.53 o
  -6  12   4        3.29        3.62      4.61 o
  -5  12   4        1.87        3.61      4.05 o
  -4  12   4       77.27       64.95      4.58 o
  -3  12   4       42.27       44.42      7.07 o
  -2  12   4        0.02        9.85      6.03 o
  -1  12   4       14.24       18.68      6.12 o
   0  12   4       16.44       22.98      5.89 o
   1  12   4      120.25      119.85      6.47 o
   2  12   4      144.18      126.68      6.42 o
   3  12   4      287.03      263.25      6.09 o
   4  12   4       62.29       56.68      5.62 o
   5  12   4        4.69        6.90      4.21 o
   6  12   4       28.34       34.48      5.73 o
   7  12   4       28.80       24.53      4.50 o
   8  12   4       14.79       24.89      4.82 o
   9  12   4       38.77       31.63      4.94 o
  10  12   4        0.80        4.98      4.78 o
  11  12   4        5.02        7.18      4.80 o
  12  12   4        2.27        2.78      4.55 o
  13  12   4        6.58        4.06      5.35 o
  14  12   4        1.61        7.24      5.67 o
 -14  13   4        0.03        2.63      5.37 o
 -13  13   4       11.62        8.02      4.88 o
 -12  13   4        3.34        2.00      4.83 o
 -11  13   4       43.20       37.01      4.48 o
 -10  13   4       32.78       34.82      4.37 o
  -9  13   4        9.45       12.43      4.13 o
  -8  13   4        1.20       10.74      4.54 o
  -7  13   4        9.42       10.71      4.56 o
  -6  13   4        2.15        1.48      4.11 o
  -5  13   4        5.95        6.24      4.40 o
  -4  13   4       36.84       35.03      6.41 o
  -3  13   4        3.50        5.77      5.74 o
  -2  13   4       26.24       23.23      5.81 o
  -1  13   4        2.57        4.78      5.93 o
   0  13   4        0.03        2.53      5.96 o
   1  13   4       13.62       11.47      5.33 o
   2  13   4       20.30       15.95      5.86 o
   3  13   4       87.76       83.56      5.56 o
   4  13   4        3.35       12.21      4.85 o
   5  13   4        3.24       13.35      5.00 o
   6  13   4        5.83        7.57      4.82 o
   7  13   4       43.06       39.77      5.50 o
   8  13   4       44.46       51.51      4.57 o
   9  13   4       21.60       19.31      4.52 o
  10  13   4        0.00        3.28      4.81 o
  11  13   4        2.02       -1.70      4.91 o
  12  13   4        0.29        1.26      4.94 o
  13  13   4        0.39        0.40      5.38 o
 -13  14   4        8.50       16.69      5.19 o
 -12  14   4        3.02        7.72      4.94 o
 -11  14   4       46.06       43.88      4.79 o
 -10  14   4        1.66       10.17      4.63 o
  -9  14   4        0.18        2.63      4.29 o
  -8  14   4        5.17        8.75      3.86 o
  -7  14   4       14.17       21.33      5.27 o
  -6  14   4       32.52       26.98      4.81 o
  -5  14   4        1.78       -2.39      6.16 o
  -4  14   4        0.03       -5.38      5.38 o
  -3  14   4        5.63       15.90      6.52 o
  -2  14   4       10.79       23.02      6.06 o
  -1  14   4        1.42        2.62      5.07 o
   0  14   4        5.15        7.66      5.91 o
   1  14   4       63.96       54.09      6.98 o
   2  14   4       28.14       31.89      5.92 o
   3  14   4        0.05        6.93      5.05 o
   4  14   4       12.23        7.70      4.87 o
   5  14   4       28.82       31.07      4.96 o
   6  14   4       71.04       71.29      5.19 o
   7  14   4        8.13       13.54      4.35 o
   8  14   4        0.08        5.83      5.48 o
   9  14   4        3.04        8.94      5.02 o
  10  14   4        7.72        4.64      5.10 o
  11  14   4        2.77        4.53      5.03 o
  12  14   4        0.02        5.06      4.73 o
 -12  15   4        4.01        1.64      6.22 o
 -11  15   4        4.67       11.51      4.84 o
 -10  15   4        1.53        9.87      4.97 o
  -9  15   4        6.15       11.54      5.43 o
  -8  15   4        0.11        7.02      5.40 o
  -7  15   4        9.68       13.49      4.80 o
  -6  15   4        9.25       11.80      6.27 o
  -5  15   4       14.50       17.03      5.08 o
  -4  15   4       20.84       23.66      5.73 o
  -3  15   4        4.41        0.90      5.49 o
  -2  15   4        6.02       16.27      6.10 o
  -1  15   4        0.75       -4.75      9.04 o
   0  15   4        1.83        7.20      6.10 o
   1  15   4       37.30       40.22      9.44 o
   2  15   4       22.54       30.67      6.18 o
   3  15   4       16.22        8.56      6.57 o
   4  15   4       17.94       23.41      5.11 o
   5  15   4       18.71       21.17      4.54 o
   6  15   4       29.60       31.44      5.20 o
   7  15   4        2.94        2.87      4.93 o
   8  15   4        4.19        4.63      4.93 o
   9  15   4       44.37       35.00      4.70 o
  10  15   4       26.44       32.33      8.18 o
  11  15   4        1.10        1.66      5.37 o
 -10  16   4        1.83        8.62      5.43 o
  -9  16   4        2.36        7.48      5.61 o
  -8  16   4        0.06        5.31      5.67 o
  -7  16   4        0.55        2.95      6.51 o
  -6  16   4        2.05        5.36      5.66 o
  -5  16   4        3.49        6.80      5.75 o
  -4  16   4       35.30       41.00      6.11 o
  -3  16   4        0.15        1.60      6.21 o
  -2  16   4       14.79       17.78      5.43 o
  -1  16   4        0.18        5.75      6.22 o
   0  16   4        2.01       -3.47      7.59 o
   1  16   4        0.47        5.02      6.14 o
   2  16   4        1.41        9.12      7.39 o
   3  16   4       19.50       23.72      5.33 o
   4  16   4        5.68       13.02      4.76 o
   5  16   4        1.85        4.81      5.19 o
   6  16   4        0.06        5.30      5.20 o
   7  16   4        7.18        8.32      5.00 o
   8  16   4        0.16        4.62      5.06 o
   9  16   4       11.73       11.00      5.29 o
  10  16   4        3.47        4.10      5.25 o
  -8  17   4        3.26        6.67      6.81 o
  -7  17   4        3.48        2.50      6.91 o
  -6  17   4        8.35        6.24      5.89 o
  -5  17   4       33.51       39.02      6.08 o
  -4  17   4        5.80        5.58      6.69 o
  -3  17   4        0.31        5.91      6.45 o
  -2  17   4        0.11       -4.15      7.84 o
  -1  17   4        1.87        6.96     11.90 o
   0  17   4       11.03        5.25      6.36 o
   1  17   4        0.06        3.68      6.34 o
   2  17   4       11.14        8.98      5.07 o
   3  17   4        1.20        8.72      5.64 o
   4  17   4        0.82        8.22      5.71 o
   5  17   4        1.27       12.51      5.37 o
   6  17   4        0.63        2.55      5.40 o
   7  17   4        2.67        9.19      5.33 o
   8  17   4        7.69        5.92      5.54 o
  -6  18   4        1.45        9.26      6.34 o
  -5  18   4        0.12        7.95      6.45 o
  -4  18   4        4.72       13.17      6.84 o
  -3  18   4        7.65       12.30      5.92 o
  -2  18   4        1.39       -1.91      5.66 o
  -1  18   4        0.31        6.88      5.72 o
   0  18   4        3.45        8.19      6.55 o
   1  18   4        7.04       11.20      6.66 o
   2  18   4        4.53       12.49      5.83 o
   3  18   4        0.00        1.91      5.29 o
   4  18   4        1.24        9.02      5.96 o
   5  18   4        5.13       12.37      5.65 o
   6  18   4       16.27        9.40      4.78 o
  -3  19   4        7.01       19.98     12.20 o
  -2  19   4        1.14        8.69      8.62 o
  -1  19   4        0.27        3.49      6.85 o
   0  19   4        4.97        8.36      6.89 o
   1  19   4        4.59        8.11      5.93 o
   2  19   4        0.47        8.80      8.41 o
 -18   1   5        0.01        0.81      4.77 o
 -17   1   5        0.17       -1.66      4.70 o
 -16   1   5        6.90       10.32      4.53 o
 -15   1   5        9.62       12.15      3.98 o
 -14   1   5        1.52        1.50      4.19 o
 -13   1   5       47.68       55.43      4.28 o
 -12   1   5       52.05       49.88      3.88 o
 -11   1   5        1.95        6.03      4.00 o
 -10   1   5        4.15       10.56      3.91 o
  -9   1   5      234.37      228.80      6.14 o
  -8   1   5       14.25       15.81      4.04 o
  -7   1   5       39.70       37.78      4.47 o
  -6   1   5      565.06      564.84      7.32 o
  -5   1   5      547.01      520.56     11.18 o
  -4   1   5        0.08        5.06      4.78 o
  -3   1   5       35.36       35.67      4.09 o
  -2   1   5       44.49       42.78      4.22 o
  -1   1   5     1066.08     1089.18     10.15 o
   0   1   5       61.34       59.65      4.61 o
   1   1   5        0.37        4.92      4.53 o
   2   1   5      338.99      332.23      5.87 o
   3   1   5      284.28      273.05      5.81 o
   4   1   5      405.26      398.65      6.77 o
   5   1   5        3.00        3.89      4.85 o
   6   1   5      150.57      163.03      5.56 o
   7   1   5       22.21       31.65      5.07 o
   8   1   5        3.11       11.60      5.00 o
   9   1   5       89.11       92.84      5.24 o
  10   1   5        5.49        7.20      5.11 o
  11   1   5      195.69      194.74      5.48 o
  12   1   5       76.92       68.36      5.15 o
  13   1   5        9.37       15.62      5.15 o
  14   1   5        1.76        0.78      5.26 o
  15   1   5       14.00        0.84      5.52 o
  16   1   5        0.17       11.68      5.63 o
  17   1   5        9.79       15.02      5.91 o
  18   1   5       33.42       45.28      8.48 o
 -18   2   5        8.24       12.00      4.45 o
 -17   2   5        0.00       -1.45      4.57 o
 -16   2   5       12.63        8.49      3.85 o
 -15   2   5        9.08        7.60      4.27 o
 -14   2   5       29.45       33.50      3.89 o
 -13   2   5       23.31       31.19      4.20 o
 -12   2   5      128.49      124.90      4.31 o
 -11   2   5        9.72        8.47      4.33 o
 -10   2   5       22.23       28.47      4.45 o
  -9   2   5        3.60        5.42      4.31 o
  -8   2   5      317.26      298.96      5.14 o
  -7   2   5      215.40      203.62      4.91 o
  -6   2   5       72.47       72.64      4.68 o
  -5   2   5      127.07      135.62      4.98 o
  -4   2   5       39.93       35.32      4.80 o
  -3   2   5        0.14        3.98      4.55 o
  -2   2   5       23.21       27.09      4.50 o
  -1   2   5      114.46      109.82      5.30 o
   0   2   5     1033.00     1116.98     15.97 o
   1   2   5      200.76      162.97      5.50 o
   2   2   5       92.64       93.54      4.80 o
   3   2   5       95.92       98.98      4.67 o
   4   2   5       25.67       25.19      4.60 o
   5   2   5       38.88       41.28      4.72 o
   6   2   5      356.56      375.77      5.84 o
   7   2   5        0.11        1.91      4.89 o
   8   2   5        8.27       12.42      4.92 o
   9   2   5      115.17      103.19      5.35 o
  10   2   5      595.06      612.19     10.83 o
  11   2   5        1.07       10.00      4.99 o
  12   2   5       36.88       37.50      5.11 o
  13   2   5       45.42       45.31      5.23 o
  14   2   5        1.01        4.41      5.19 o
  15   2   5        1.46       13.20      5.46 o
  16   2   5        0.06        3.66      5.68 o
  17   2   5       13.00       18.69      5.87 o
  18   2   5       10.69       25.10     12.35 o
 -18   3   5        0.13        7.91      4.86 o
 -17   3   5        9.14       19.05      4.61 o
 -16   3   5        5.69        9.19      3.82 o
 -15   3   5       26.62       25.30      4.35 o
 -14   3   5        7.45        7.23      4.58 o
 -13   3   5        4.37       13.82      4.77 o
 -12   3   5        3.92        6.01      4.01 o
 -11   3   5       13.98       23.65      4.53 o
 -10   3   5        0.00        3.66      4.14 o
  -9   3   5        4.14        1.31      4.66 o
  -8   3   5      585.19      554.55      8.81 o
  -7   3   5      122.31      101.97      4.56 o
  -6   3   5        0.13       -0.03      4.41 o
  -5   3   5        0.00       -0.05      4.48 o
  -4   3   5        1.95        4.00      4.81 o
  -3   3   5      249.48      258.97      5.44 o
  -2   3   5       40.97       37.16      5.22 o
  -1   3   5      362.65      351.83      5.34 o
   0   3   5      308.62      255.56      4.91 o
   1   3   5        8.77        8.59      4.63 o
   2   3   5      350.56      350.85      9.42 o
   3   3   5      115.78      118.61      6.11 o
   4   3   5       31.24       35.51      4.67 o
   5   3   5        0.14        5.25      4.51 o
   6   3   5      419.50      396.46      5.96 o
   7   3   5       14.14       11.63      4.70 o
   8   3   5       26.08       25.40      4.71 o
   9   3   5      245.86      233.77      5.77 o
  10   3   5       68.35       63.07      5.28 o
  11   3   5      334.84      304.87      5.30 o
  12   3   5       11.49       10.97      5.07 o
  13   3   5       36.14       35.68      5.30 o
  14   3   5        0.30        4.44      5.28 o
  15   3   5       11.90       18.59      5.36 o
  16   3   5        1.20        8.76      4.97 o
  17   3   5        1.23       -1.32     10.26 o
 -18   4   5        0.00       -1.54      5.23 o
 -17   4   5        0.16        6.84      4.64 o
 -16   4   5        7.40       16.05      4.21 o
 -15   4   5       36.10       42.40      4.94 o
 -14   4   5       20.68       15.71      4.81 o
 -13   4   5        3.00        7.45      4.80 o
 -12   4   5      127.06      121.97      5.02 o
 -11   4   5        4.97        3.60      4.67 o
 -10   4   5      339.55      342.50      8.37 o
  -9   4   5      168.38      153.81      4.99 o
  -8   4   5       58.59       68.16      5.92 o
  -7   4   5      424.45      389.23      6.97 o
  -6   4   5        5.34        5.60      4.02 o
  -5   4   5      323.30      326.99      5.57 o
  -4   4   5       50.02       35.20      4.50 o
  -3   4   5        0.01        0.29      4.00 o
  -2   4   5       38.81       39.83      4.56 o
  -1   4   5       41.19       47.29      4.67 o
   0   4   5        8.93        8.22      4.57 o
   1   4   5       96.64      102.15      4.92 o
   2   4   5       13.24       16.43      4.83 o
   3   4   5        2.04        0.81      5.34 o
   4   4   5       62.08       68.95      5.21 o
   5   4   5      446.92      415.33      9.19 o
   6   4   5      181.00      180.84      5.14 o
   7   4   5       24.62       22.54      5.01 o
   8   4   5       19.79       27.53      4.77 o
   9   4   5       19.80       24.79      5.21 o
  10   4   5       78.83       72.23      5.22 o
  11   4   5        2.29        5.16      5.06 o
  12   4   5       22.23       12.66      5.05 o
  13   4   5        6.66       17.87      5.33 o
  14   4   5       27.00       26.14      4.77 o
  15   4   5        5.07        8.37      5.58 o
  16   4   5        1.97       10.02      5.04 o
  17   4   5        2.36        3.64      5.94 o
 -17   5   5        3.20        4.64      5.23 o
 -16   5   5        2.38        1.71      4.58 o
 -15   5   5        7.61       10.95      4.85 o
 -14   5   5       41.84       37.24      4.97 o
 -13   5   5        4.49        4.69      4.76 o
 -12   5   5      131.71      129.02      4.71 o
 -11   5   5      133.37      129.54      4.40 o
 -10   5   5       93.62       86.82      5.74 o
  -9   5   5      857.28      821.10     14.11 o
  -8   5   5      139.97      155.42      5.04 o
  -7   5   5        0.41        2.01      4.02 o
  -6   5   5       21.60       29.53      4.76 o
  -5   5   5        0.05        4.22      3.64 o
  -4   5   5      441.62      435.65      6.40 o
  -3   5   5      511.47      530.18      8.88 o
  -2   5   5      118.72      135.76      5.70 o
  -1   5   5        4.25       10.56      4.84 o
   0   5   5      203.20      197.09      5.45 o
   1   5   5       84.90       81.75      4.98 o
   2   5   5       17.54       12.86      4.65 o
   3   5   5      183.71      171.02      5.10 o
   4   5   5      766.89      742.43     12.46 o
   5   5   5       84.70       87.81      5.25 o
   6   5   5      336.01      331.98      7.07 o
   7   5   5      413.87      424.21      6.90 o
   8   5   5        0.62        4.48      4.90 o
   9   5   5        0.04        2.02      5.18 o
  10   5   5        0.07        6.22      4.75 o
  11   5   5        3.09        0.40      5.03 o
  12   5   5       22.93       22.94      5.01 o
  13   5   5       38.95       42.21      4.85 o
  14   5   5        2.40        8.66      5.12 o
  15   5   5        0.02       -1.17      4.49 o
  16   5   5        4.44        3.12      6.73 o
  17   5   5        1.56       10.58      6.59 o
 -17   6   5        9.49       18.86      4.95 o
 -16   6   5        2.85        0.70      5.15 o
 -15   6   5        4.76        9.28      4.98 o
 -14   6   5        0.86       -0.79      4.78 o
 -13   6   5        7.44       11.50      4.47 o
 -12   6   5      114.31      111.57      5.13 o
 -11   6   5        8.24        9.75      4.91 o
 -10   6   5       30.12       30.11      4.45 o
  -9   6   5       95.25       91.46      5.09 o
  -8   6   5      198.20      191.84      5.33 o
  -7   6   5       47.88       44.69      4.28 o
  -6   6   5       46.41       59.40      4.46 o
  -5   6   5       68.51       64.28      4.52 o
  -4   6   5      283.09      282.90      6.11 o
  -3   6   5       97.94      100.86      5.12 o
  -2   6   5       58.59       55.18      6.35 o
  -1   6   5      160.92      175.62      5.29 o
   0   6   5       24.18       30.01      4.76 o
   1   6   5        0.18        1.67      5.46 o
   2   6   5       13.76       21.33      5.16 o
   3   6   5       66.74       78.09      5.45 o
   4   6   5      677.51      606.67     21.95 o
   5   6   5      171.11      174.53      5.67 o
   6   6   5        1.11        6.09      5.25 o
   7   6   5       74.35       79.80      5.20 o
   8   6   5        0.09        0.72      4.89 o
   9   6   5        8.28        7.93      4.93 o
  10   6   5       14.11       11.52      4.78 o
  11   6   5       87.02       85.58      5.13 o
  12   6   5        0.17       -0.77      4.97 o
  13   6   5        4.68       13.49      5.26 o
  14   6   5        0.00        5.33      5.57 o
  15   6   5        6.65       14.17      5.41 o
  16   6   5        3.84       12.56      5.64 o
  17   6   5        1.27       13.59      8.51 o
 -17   7   5        0.24       -0.89      5.47 o
 -16   7   5       20.92       26.22      5.37 o
 -15   7   5       12.41       10.55      5.14 o
 -14   7   5        4.68        9.66      5.79 o
 -13   7   5        1.87        1.86      4.92 o
 -12   7   5        3.32        0.58      4.23 o
 -11   7   5       38.42       48.31      4.73 o
 -10   7   5       70.34       68.44      4.73 o
  -9   7   5       12.25       20.00      4.91 o
  -8   7   5      132.54      134.31      4.77 o
  -7   7   5       79.34       76.39      4.24 o
  -6   7   5      164.75      164.34      5.03 o
  -5   7   5       27.47       25.41      4.17 o
  -4   7   5      183.26      173.22      4.96 o
  -3   7   5        5.37        1.74      4.57 o
  -2   7   5      286.37      271.19      8.76 o
  -1   7   5       13.54       33.26      5.38 o
   0   7   5      293.52      285.38      6.26 o
   1   7   5      268.92      242.30      7.93 o
   2   7   5        1.76        2.40      4.86 o
   3   7   5       33.94       37.68      5.69 o
   4   7   5      365.90      335.38      7.50 o
   5   7   5      318.28      286.49      5.95 o
   6   7   5      252.66      241.27      5.39 o
   7   7   5        0.24        1.74      4.46 o
   8   7   5      155.22      148.02      5.41 o
   9   7   5        0.22        3.66      5.02 o
  10   7   5        1.74        3.98      4.45 o
  11   7   5        3.42        7.98      5.16 o
  12   7   5       86.22       94.70      5.26 o
  13   7   5       20.38       19.50      5.09 o
  14   7   5       50.96       57.71      5.59 o
  15   7   5       13.20       14.37      5.91 o
  16   7   5        0.47        6.83      5.96 o
 -16   8   5        0.99        4.82      5.51 o
 -15   8   5        3.27        4.42      4.74 o
 -14   8   5        1.90        3.09      4.54 o
 -13   8   5       14.99       20.90      4.17 o
 -12   8   5       17.15       18.94      4.83 o
 -11   8   5        9.35       10.47      4.47 o
 -10   8   5       32.53       21.34      4.81 o
  -9   8   5        0.30        8.86      5.51 o
  -8   8   5       35.92       44.74      4.49 o
  -7   8   5       49.94       56.90      4.58 o
  -6   8   5       47.98       44.57      4.30 o
  -5   8   5       71.03       65.61      4.57 o
  -4   8   5       69.60       65.94      4.71 o
  -3   8   5       37.39       37.37      4.44 o
  -2   8   5       13.78       13.93      4.54 o
  -1   8   5        1.01       -5.03      5.12 o
   0   8   5       30.35       32.67      5.50 o
   1   8   5       75.85       77.02      6.22 o
   2   8   5       37.09       42.70      5.83 o
   3   8   5      313.99      294.76      8.38 o
   4   8   5       14.76       16.91      4.79 o
   5   8   5      200.76      176.54      9.43 o
   6   8   5      110.60      121.69      5.08 o
   7   8   5       41.35       47.76      5.03 o
   8   8   5       53.38       49.15      4.71 o
   9   8   5        0.13        2.40      4.77 o
  10   8   5        1.10        6.46      4.66 o
  11   8   5        3.36        1.68      5.16 o
  12   8   5        0.15        4.74      4.53 o
  13   8   5       24.62       26.00      5.53 o
  14   8   5       79.01       78.43      5.65 o
  15   8   5        2.50        8.83      5.11 o
  16   8   5        0.21       12.69      5.98 o
 -16   9   5        0.09       -1.13      5.45 o
 -15   9   5       10.11        1.78      5.31 o
 -14   9   5        1.10        2.28      4.79 o
 -13   9   5        0.47        3.49      4.31 o
 -12   9   5        3.61       12.41      4.99 o
 -11   9   5        4.23        4.21      4.92 o
 -10   9   5        0.79        8.71      3.96 o
  -9   9   5       34.25       32.26      4.47 o
  -8   9   5       52.76       49.77      4.46 o
  -7   9   5        1.34        3.35      4.52 o
  -6   9   5       35.77       33.95      4.67 o
  -5   9   5       70.82       74.66      4.33 o
  -4   9   5      124.37      122.22      5.15 o
  -3   9   5       54.87       63.10      6.39 o
  -2   9   5       29.43       28.57      4.77 o
  -1   9   5       89.34       97.38      5.31 o
   0   9   5       27.20       23.47      5.30 o
   1   9   5       26.36       30.24      4.92 o
   2   9   5      121.40      119.97      6.54 o
   3   9   5      594.02      559.25     13.74 o
   4   9   5      308.97      308.23      6.79 o
   5   9   5       13.07       10.36      5.41 o
   6   9   5       18.81       17.35      4.92 o
   7   9   5       16.56       14.66      4.79 o
   8   9   5        0.71       -3.04      4.81 o
   9   9   5       77.56       84.71      4.88 o
  10   9   5        9.03        8.16      4.56 o
  11   9   5        0.00        2.72      4.94 o
  12   9   5       11.95       13.41      5.10 o
  13   9   5       12.96       18.00      4.82 o
  14   9   5        3.65        9.12      4.90 o
  15   9   5        0.59        6.49      5.61 o
 -15  10   5        2.18        7.52      5.54 o
 -14  10   5        1.52        7.01      5.20 o
 -13  10   5        7.82       10.74      5.59 o
 -12  10   5        1.40        7.93      4.50 o
 -11  10   5        1.67        6.36      4.34 o
 -10  10   5        5.63        7.89      4.23 o
  -9  10   5        6.28        7.92      4.57 o
  -8  10   5        2.27        6.94      4.50 o
  -7  10   5       10.60        7.60      4.53 o
  -6  10   5       11.77        7.57      4.59 o
  -5  10   5       57.09       47.70      4.69 o
  -4  10   5      171.77      160.58      5.10 o
  -3  10   5       84.12       83.62      6.62 o
  -2  10   5       80.47       75.92      5.57 o
  -1  10   5      208.33      174.79      5.72 o
   0  10   5      308.43      298.30      8.95 o
   1  10   5        0.65       12.89      6.92 o
   2  10   5       86.00       72.78      6.25 o
   3  10   5       26.38       26.62      6.24 o
   4  10   5      195.26      190.56      6.73 o
   5  10   5       65.59       61.45      5.50 o
   6  10   5        8.13       12.63      5.58 o
   7  10   5        0.65        1.62      4.36 o
   8  10   5        5.25        9.11      4.55 o
   9  10   5        2.93        5.06      5.11 o
  10  10   5        6.10        8.17      5.15 o
  11  10   5        1.28        0.98      4.93 o
  12  10   5        0.02        1.74      4.72 o
  13  10   5        4.14       10.61      5.27 o
  14  10   5       25.74       24.82      5.84 o
  15  10   5       37.40       28.34      6.24 o
 -14  11   5        7.83       14.91      5.49 o
 -13  11   5        1.27        5.42      5.01 o
 -12  11   5        5.93       13.98      5.00 o
 -11  11   5        0.16        3.38      4.56 o
 -10  11   5        6.83       10.28      4.56 o
  -9  11   5       16.83       14.12      4.65 o
  -8  11   5        0.10        3.06      4.42 o
  -7  11   5       36.38       42.15      4.76 o
  -6  11   5        1.00        5.49      4.68 o
  -5  11   5        1.41       29.80     14.33 o
  -4  11   5       22.46       13.89      6.15 o
  -3  11   5        0.45        3.50      4.65 o
  -2  11   5        1.11        3.50      4.84 o
  -1  11   5       38.70       41.64      5.32 o
   0  11   5       79.65       69.51      6.13 o
   1  11   5      115.16      103.81      9.29 o
   2  11   5       20.79       13.51      5.96 o
   3  11   5       28.07       34.28      6.11 o
   4  11   5        0.04        1.29      5.91 o
   5  11   5       39.39       46.98      6.17 o
   6  11   5        4.34        2.38      4.77 o
   7  11   5        2.31        5.57      5.41 o
   8  11   5       11.09        9.79      5.03 o
   9  11   5        0.98        4.21      4.84 o
  10  11   5        9.93        8.25      5.06 o
  11  11   5        4.33        6.48      5.35 o
  12  11   5        5.32        5.27      4.93 o
  13  11   5        0.05        3.02      5.66 o
  14  11   5       30.39       21.39      5.73 o
 -14  12   5        5.21        2.91      6.33 o
 -13  12   5        0.55        3.33      5.62 o
 -12  12   5        3.87        3.08      4.77 o
 -11  12   5        0.33        3.00      4.44 o
 -10  12   5        3.55       11.64      4.27 o
  -9  12   5        7.49       12.60      4.30 o
  -8  12   5       11.54       15.41      4.26 o
  -7  12   5       54.88       52.92      5.02 o
  -6  12   5        3.62        7.44      4.93 o
  -5  12   5       45.41       52.11      5.73 o
  -4  12   5        2.22       -4.05      6.14 o
  -3  12   5       97.84       87.18      4.87 o
  -2  12   5        0.26        0.77      5.85 o
  -1  12   5        0.31        4.76      5.74 o
   0  12   5       27.76       29.65      5.94 o
   1  12   5       70.46       54.13      5.14 o
   2  12   5        7.47       13.99      6.98 o
   3  12   5        2.23       10.40      6.00 o
   4  12   5        9.27       13.29      6.03 o
   5  12   5       30.64       30.85      5.49 o
   6  12   5        6.28       18.04      5.30 o
   7  12   5        3.48       13.96      4.76 o
   8  12   5        7.18        6.15      5.72 o
   9  12   5       11.91       16.41      5.07 o
  10  12   5        1.47        4.15      5.07 o
  11  12   5        0.52        7.79      4.98 o
  12  12   5        0.24        0.23      4.67 o
  13  12   5        5.12       -0.70      5.07 o
 -13  13   5        3.44        9.82      6.17 o
 -12  13   5        0.79        1.50      4.66 o
 -11  13   5        2.38        4.93      4.79 o
 -10  13   5        3.40        2.57      4.14 o
  -9  13   5        0.14        1.19      4.87 o
  -8  13   5        5.33       11.66      4.33 o
  -7  13   5        2.60        6.99      4.04 o
  -6  13   5       28.11       29.68      5.36 o
  -5  13   5       15.99       14.78      6.31 o
  -4  13   5        0.39       14.36      6.01 o
  -3  13   5       40.62       29.01      6.33 o
  -2  13   5        0.09       10.54      5.98 o
  -1  13   5       93.83       93.89      6.24 o
   0  13   5      143.38      145.06      6.78 o
   1  13   5       57.84       44.38      6.33 o
   2  13   5       28.67       22.43      4.60 o
   3  13   5       23.39        9.47      6.19 o
   4  13   5        5.47        0.45      6.31 o
   5  13   5       13.78       11.53      5.57 o
   6  13   5        0.00        5.40      5.22 o
   7  13   5        8.90       10.13      5.12 o
   8  13   5        0.72        3.34      5.98 o
   9  13   5        0.37        4.88      5.87 o
  10  13   5        0.62        6.49      5.19 o
  11  13   5        1.70        2.30      5.57 o
  12  13   5        0.00        2.80      5.27 o
 -12  14   5        8.69        9.12      6.65 o
 -11  14   5        7.20       12.09      5.10 o
 -10  14   5        1.37        4.67      4.51 o
  -9  14   5        0.39        5.78      4.56 o
  -8  14   5       16.94       14.24      4.56 o
  -7  14   5       26.31       28.09      5.01 o
  -6  14   5        0.06        8.46      7.37 o
  -5  14   5        0.79        6.95      6.02 o
  -4  14   5        0.59       12.24      6.27 o
  -3  14   5        6.88       13.61      6.62 o
  -2  14   5        3.47       10.33      6.15 o
  -1  14   5       31.63       38.02      5.17 o
   0  14   5        5.50        6.54      6.63 o
   1  14   5        3.43        9.36     10.81 o
   2  14   5       85.63       83.07      8.45 o
   3  14   5       72.27       66.61      6.32 o
   4  14   5        0.65        4.97      6.12 o
   5  14   5        1.21        6.12      5.44 o
   6  14   5        0.12        3.54      5.38 o
   7  14   5        2.52        7.82      4.56 o
   8  14   5        2.44        5.72      5.06 o
   9  14   5        5.15        8.43      4.65 o
  10  14   5        1.30        6.19      6.36 o
  11  14   5        0.04       -0.18      5.55 o
 -10  15   5       21.22       28.43      5.26 o
  -9  15   5        3.26       10.54      4.69 o
  -8  15   5        2.18        9.10      5.73 o
  -7  15   5        0.03        9.83      6.60 o
  -6  15   5        1.87        0.99      7.78 o
  -5  15   5        1.25        8.03      8.68 o
  -4  15   5       15.54       22.34      6.39 o
  -3  15   5       28.02       38.36      6.45 o
  -2  15   5        6.27       21.77      6.11 o
  -1  15   5        6.95       12.21      6.15 o
   0  15   5        0.04       -5.28      5.28 o
   1  15   5      102.61       99.47      6.42 o
   2  15   5      114.37       94.66      5.66 o
   3  15   5        0.49       12.45      6.60 o
   4  15   5        1.23        3.65      4.87 o
   5  15   5       16.21       12.19      5.70 o
   6  15   5        6.10       16.07      4.78 o
   7  15   5        3.98       10.87      5.52 o
   8  15   5        0.15       -0.41      5.59 o
   9  15   5       26.40       26.49      4.99 o
  10  15   5        2.69        4.32      5.34 o
  -9  16   5        2.02        7.16      5.95 o
  -8  16   5        0.55       -1.21      7.25 o
  -7  16   5        1.39       -6.22      7.89 o
  -6  16   5        4.02       15.46      8.00 o
  -5  16   5        6.37       15.39      6.49 o
  -4  16   5        0.02       -2.60      6.28 o
  -3  16   5        4.32        2.19      6.16 o
  -2  16   5        0.10        8.17      7.77 o
  -1  16   5        4.97       18.18     11.28 o
   0  16   5        2.13       12.34      6.32 o
   1  16   5        0.38       -6.22      6.22 o
   2  16   5        2.30        0.51      6.23 o
   3  16   5       26.80       17.26      6.43 o
   4  16   5       48.63       54.00      5.93 o
   5  16   5       20.80       28.22      6.02 o
   6  16   5        0.44        8.07      8.20 o
   7  16   5       17.63       19.01      6.15 o
   8  16   5       16.29       16.34      5.82 o
  -7  17   5        5.61        6.03     12.06 o
  -6  17   5        5.23       -2.41      7.11 o
  -5  17   5        9.12        6.46      5.72 o
  -4  17   5        0.07       13.89      9.62 o
  -3  17   5        6.74        7.03      7.04 o
  -2  17   5        2.85       -0.90      6.85 o
  -1  17   5        6.09       10.26      5.60 o
   0  17   5        0.03       -0.32      6.47 o
   1  17   5        3.20        5.65      6.64 o
   2  17   5        1.02        0.20      6.87 o
   3  17   5        1.17        6.50      5.13 o
   4  17   5        1.86        5.21      5.80 o
   5  17   5        0.30        6.33      5.91 o
   6  17   5       10.34       13.19      6.11 o
  -3  18   5        2.97        6.81      6.97 o
  -2  18   5        0.95       -2.17      7.02 o
  -1  18   5        2.72       -0.92      6.98 o
   0  18   5        1.23        4.03      5.87 o
   1  18   5        0.50       11.19      6.83 o
   2  18   5        1.64        0.44      6.07 o
   3  18   5        1.86        3.06      5.19 o
 -17   0   6        0.16        2.65      8.94 o
 -16   0   6        1.02        8.61      6.52 o
 -15   0   6        0.37        9.54      6.38 o
 -14   0   6       60.02       66.73      6.99 o
 -13   0   6       70.08       77.22      6.22 o
 -12   0   6        4.14        7.58      5.96 o
 -11   0   6       67.00       75.38      5.88 o
 -10   0   6       88.96       87.89      6.01 o
  -9   0   6      655.39      656.16     22.30 o
  -8   0   6      576.84      544.31     19.42 o
  -7   0   6      685.17      635.95      9.14 o
  -6   0   6        0.01        1.17      6.10 o
  -5   0   6       49.55       48.10      5.89 o
  -4   0   6        6.53        3.51      5.68 o
  -3   0   6       73.05       73.25      5.99 o
  -2   0   6      134.88      122.74      6.27 o
  -1   0   6      222.71      208.42      6.71 o
   0   0   6       41.68       49.52      7.62 o
   1   0   6      351.84      342.94     11.21 o
   2   0   6      177.95      189.67      7.03 o
   3   0   6      244.65      253.23      6.99 o
   4   0   6       12.38       19.01      6.37 o
   5   0   6      524.60      486.03     12.45 o
   6   0   6      175.04      196.93      8.65 o
   7   0   6      183.58      179.83      8.23 o
   8   0   6      775.95      771.07     13.18 o
   9   0   6       58.08       47.18     10.56 o
  10   0   6      159.87      130.64      7.74 o
  11   0   6        6.39        9.77      7.27 o
  12   0   6      148.06      117.91      9.21 o
  13   0   6        4.24        2.11      8.57 o
  14   0   6        0.16        1.14      7.49 o
  15   0   6       10.15        3.32      7.98 o
  16   0   6       24.27       36.51      8.32 o
  17   0   6        6.08        8.78     12.09 o
 -17   1   6        0.22        2.76      4.83 o
 -16   1   6       31.87       25.77      4.73 o
 -15   1   6       25.67       27.36      4.52 o
 -14   1   6        2.49        6.61      4.04 o
 -13   1   6        8.28       10.54      4.18 o
 -12   1   6       96.00       95.21      4.42 o
 -11   1   6        3.06        6.26      4.14 o
 -10   1   6        1.08        2.43      4.04 o
  -9   1   6       66.93       60.96      4.25 o
  -8   1   6      800.24      814.49     11.52 o
  -7   1   6      475.75      448.81      9.44 o
  -6   1   6       68.60       77.52      4.30 o
  -5   1   6       52.25       57.45      6.47 o
  -4   1   6       21.76       24.56      4.20 o
  -3   1   6       12.48       13.55      4.09 o
  -2   1   6       73.61       75.51      4.51 o
  -1   1   6      170.09      186.16      4.99 o
   0   1   6       65.05       60.31      4.49 o
   1   1   6      306.47      308.55      5.44 o
   2   1   6       58.58       72.80      7.55 o
   3   1   6       38.46       42.23      4.76 o
   4   1   6        8.96       13.49      4.94 o
   5   1   6        9.21       16.83      4.68 o
   6   1   6       78.02       91.49      5.19 o
   7   1   6       37.75       38.82      5.30 o
   8   1   6       25.05       32.93      5.33 o
   9   1   6      368.94      359.01      5.92 o
  10   1   6      121.18      116.87      5.41 o
  11   1   6        9.91       11.90      5.13 o
  12   1   6       10.45       16.62      5.46 o
  13   1   6       60.23       52.64      5.50 o
  14   1   6       15.53       14.73      5.60 o
  15   1   6        3.33        1.95      5.76 o
  16   1   6       14.53       22.36      5.92 o
  17   1   6       25.67       29.30      9.54 o
 -17   2   6        1.34        8.66      4.77 o
 -16   2   6        1.21       13.77      4.60 o
 -15   2   6        0.82        4.55      4.52 o
 -14   2   6        7.50        7.99      4.40 o
 -13   2   6        2.37        8.15      3.96 o
 -12   2   6       35.04       35.38      4.19 o
 -11   2   6       23.50       28.23      4.09 o
 -10   2   6       30.31       33.87      5.70 o
  -9   2   6        4.12        4.03      4.10 o
  -8   2   6       46.22       40.40      4.65 o
  -7   2   6       10.26       11.65      4.60 o
  -6   2   6      165.83      150.56      5.05 o
  -5   2   6       17.96       21.65      4.44 o
  -4   2   6      302.87      265.41      6.78 o
  -3   2   6       28.00       33.09      4.46 o
  -2   2   6       98.43       95.48      5.03 o
  -1   2   6       57.61       65.97      4.48 o
   0   2   6       10.69       10.57      4.37 o
   1   2   6       22.49       23.34      4.45 o
   2   2   6       52.92       45.45      4.57 o
   3   2   6       73.44       70.25      4.67 o
   4   2   6       87.01       84.05      4.81 o
   5   2   6      352.63      349.67      7.29 o
   6   2   6       27.49       22.15      5.14 o
   7   2   6       25.14       18.10      5.27 o
   8   2   6       36.44       31.75      4.99 o
   9   2   6      130.67      130.14      5.81 o
  10   2   6       28.81       21.46      5.17 o
  11   2   6        5.13       12.26      5.04 o
  12   2   6        0.66        2.10      5.26 o
  13   2   6        1.74        4.27      5.28 o
  14   2   6        4.48        6.85      5.45 o
  15   2   6        3.92        9.70      5.65 o
  16   2   6        1.84        2.11      5.82 o
 -17   3   6        5.59        3.87      4.85 o
 -16   3   6       14.31       21.66      4.69 o
 -15   3   6        0.43        6.71      4.54 o
 -14   3   6        9.43       12.50      4.36 o
 -13   3   6       12.46       11.72      4.37 o
 -12   3   6        4.03       13.31      4.56 o
 -11   3   6       37.42       37.52      4.74 o
 -10   3   6       47.41       38.09      4.65 o
  -9   3   6      223.73      208.36      4.97 o
  -8   3   6      445.38      420.62      6.81 o
  -7   3   6      136.99      130.62      5.64 o
  -6   3   6       17.84       25.63      4.10 o
  -5   3   6        4.19        4.55      4.29 o
  -4   3   6       13.84       14.14      4.71 o
  -3   3   6       10.40       12.68      5.11 o
  -2   3   6        7.88       10.05      4.74 o
  -1   3   6        0.02        3.97      4.71 o
   0   3   6      362.85      304.17      5.75 o
   1   3   6      181.44      165.26      5.41 o
   2   3   6       15.19       25.99      4.44 o
   3   3   6      108.77      102.58      4.92 o
   4   3   6        6.77       12.55      4.67 o
   5   3   6      178.33      203.37      5.20 o
   6   3   6      173.03      154.11      9.56 o
   7   3   6       62.09       66.83      5.29 o
   8   3   6        2.29        5.99      5.63 o
   9   3   6       67.00       61.13      5.22 o
  10   3   6        1.78        3.22      5.03 o
  11   3   6       11.86       22.68      4.49 o
  12   3   6       14.27       21.35      5.33 o
  13   3   6       37.39       31.55      5.47 o
  14   3   6       13.04       18.55      5.99 o
  15   3   6        0.00       -5.78      5.78 o
  16   3   6        5.44        3.13      6.03 o
 -17   4   6        5.02       11.61      5.34 o
 -16   4   6        7.96       11.27      4.73 o
 -15   4   6       19.46       29.93      4.64 o
 -14   4   6       33.33       39.35      5.10 o
 -13   4   6       17.08        9.79      5.09 o
 -12   4   6       23.60       22.36      4.33 o
 -11   4   6       25.10       26.94      4.58 o
 -10   4   6        0.43        3.95      4.49 o
  -9   4   6      148.84      151.57      5.05 o
  -8   4   6      105.58       96.86      4.42 o
  -7   4   6      248.21      255.58      5.20 o
  -6   4   6       31.72       36.84      3.85 o
  -5   4   6       49.65       44.90      5.75 o
  -4   4   6      109.06      115.87      4.93 o
  -3   4   6       14.41       15.44      5.10 o
  -2   4   6       49.89       54.38      4.49 o
  -1   4   6       83.81       98.89      4.76 o
   0   4   6      318.79      321.86      5.44 o
   1   4   6       41.35       44.14      4.60 o
   2   4   6       46.43       49.06      4.58 o
   3   4   6        4.51        7.10      4.36 o
   4   4   6      458.46      450.06      7.12 o
   5   4   6       10.65       12.23      4.67 o
   6   4   6       72.62       71.29      4.72 o
   7   4   6       31.25       31.96      4.31 o
   8   4   6        0.03       -0.46      4.27 o
   9   4   6        3.48        9.62      4.50 o
  10   4   6       35.58       30.95      5.05 o
  11   4   6        5.27        8.79      5.02 o
  12   4   6       14.15       16.11      5.38 o
  13   4   6        2.07        0.10      5.62 o
  14   4   6       21.96       27.35      5.56 o
  15   4   6        2.95        8.35      5.69 o
  16   4   6        0.86        3.17      6.26 o
 -16   5   6       15.83       11.85      5.24 o
 -15   5   6       10.73       15.99      5.00 o
 -14   5   6        1.98        2.49      4.84 o
 -13   5   6        2.95        5.68      4.94 o
 -12   5   6        2.31       -2.58      4.84 o
 -11   5   6       69.39       69.69      5.29 o
 -10   5   6        2.37        5.14      4.82 o
  -9   5   6       18.71       18.37      4.87 o
  -8   5   6       49.06       45.43      4.70 o
  -7   5   6       46.88       37.02      4.28 o
  -6   5   6       61.38       60.73      4.72 o
  -5   5   6        9.50        6.40      4.63 o
  -4   5   6       24.57       16.83      4.75 o
  -3   5   6       25.32       32.39      4.40 o
  -2   5   6        0.97        0.95      4.47 o
  -1   5   6        4.19       18.79      4.68 o
   0   5   6      102.29       88.40      4.96 o
   1   5   6        0.12        4.25      4.11 o
   2   5   6       36.06       36.20      4.62 o
   3   5   6       14.21       25.19      4.58 o
   4   5   6      415.11      383.30      9.94 o
   5   5   6       20.49       19.31      4.37 o
   6   5   6       64.58       55.72      4.88 o
   7   5   6        2.33       12.02      4.22 o
   8   5   6        1.14        4.54      4.99 o
   9   5   6        1.18        4.45      4.97 o
  10   5   6        0.46       -0.95      5.09 o
  11   5   6        8.62       12.94      5.04 o
  12   5   6        0.11        3.09      5.02 o
  13   5   6        7.09        3.99      5.60 o
  14   5   6        0.96        4.06      5.54 o
  15   5   6        4.05        7.76      6.23 o
  16   5   6       14.94       15.79      5.68 o
 -16   6   6        7.77       15.35      5.31 o
 -15   6   6        0.64        1.02      5.15 o
 -14   6   6        0.96        7.45      4.97 o
 -13   6   6        8.00       10.53      4.45 o
 -12   6   6        1.83        2.95      4.40 o
 -11   6   6       21.16       18.20      4.42 o
 -10   6   6        0.35        6.39      4.90 o
  -9   6   6        4.66       12.65      4.72 o
  -8   6   6       28.38       29.94      4.65 o
  -7   6   6        0.56        4.24      4.13 o
  -6   6   6        3.63        9.29      4.92 o
  -5   6   6       13.84       14.71      4.35 o
  -4   6   6       72.56       74.21      4.53 o
  -3   6   6        0.48        5.75      5.21 o
  -2   6   6        5.12        8.26      4.76 o
  -1   6   6        1.11        8.99      5.00 o
   0   6   6        4.67       53.55     20.16 o
   1   6   6        0.74        6.39      5.43 o
   2   6   6       21.95       15.70      4.28 o
   3   6   6       29.06       47.67      4.72 o
   4   6   6      237.55      227.20      7.17 o
   5   6   6      260.24      276.00      6.74 o
   6   6   6       71.03       75.70      5.42 o
   7   6   6      245.34      245.54      5.85 o
   8   6   6       42.56       46.29      5.08 o
   9   6   6       38.29       43.20      4.90 o
  10   6   6       24.49       34.85      5.28 o
  11   6   6        0.59       -0.59      5.23 o
  12   6   6        0.03        4.09      5.00 o
  13   6   6        7.96       10.01      5.36 o
  14   6   6        0.40        8.33      5.87 o
  15   6   6        7.40        9.60      5.85 o
  16   6   6        0.05        6.08      8.71 o
 -16   7   6        1.91        7.87      5.43 o
 -15   7   6        2.33       -0.61      4.39 o
 -14   7   6       16.93       15.78      5.12 o
 -13   7   6       28.34       30.73      5.18 o
 -12   7   6       64.67       62.72      4.94 o
 -11   7   6        6.73        7.93      4.37 o
 -10   7   6       14.04       12.12      4.73 o
  -9   7   6       18.26       19.87      4.73 o
  -8   7   6       19.52       23.98      4.38 o
  -7   7   6       56.76       62.60      4.98 o
  -6   7   6       36.14       29.76      4.60 o
  -5   7   6      149.74      149.70      5.02 o
  -4   7   6        3.92        8.24      4.22 o
  -3   7   6       90.22       85.21      8.37 o
  -2   7   6       22.29       16.18      5.26 o
  -1   7   6      233.40      229.60      9.45 o
   0   7   6      503.94      519.82      6.44 o
   1   7   6      381.40      351.79      6.24 o
   2   7   6      158.40      151.29      5.65 o
   3   7   6      188.94      193.03      5.59 o
   4   7   6        5.82        8.23      5.52 o
   5   7   6      254.45      259.47     10.73 o
   6   7   6       55.33       38.77      5.15 o
   7   7   6       34.92       43.08      4.93 o
   8   7   6        1.96       -3.34      5.00 o
   9   7   6        0.07        6.07      4.86 o
  10   7   6        3.87        3.63      4.82 o
  11   7   6        6.08        7.86      5.05 o
  12   7   6        4.73        5.83      5.27 o
  13   7   6        8.06       11.96      5.39 o
  14   7   6       13.39       17.71      5.68 o
  15   7   6        0.18       11.53      6.12 o
 -15   8   6        7.00        3.71      5.54 o
 -14   8   6        0.45        5.35      5.34 o
 -13   8   6        2.14       -1.29      4.76 o
 -12   8   6        4.85        7.86      5.27 o
 -11   8   6        8.63       18.80      5.12 o
 -10   8   6       44.20       46.58      5.13 o
  -9   8   6       38.27       43.43      5.14 o
  -8   8   6       25.91       29.40      4.12 o
  -7   8   6       14.36       21.78      4.46 o
  -6   8   6        0.00       -4.52      4.60 o
  -5   8   6        7.53       10.85      4.75 o
  -4   8   6       36.91       43.77      4.57 o
  -3   8   6      307.53      260.03     12.58 o
  -2   8   6       68.26       58.18      4.84 o
  -1   8   6       16.35       23.97      5.34 o
   0   8   6       50.33       43.40      5.46 o
   1   8   6       30.59       37.06      5.56 o
   2   8   6       15.37       17.25      6.04 o
   3   8   6        0.02        3.26      6.26 o
   4   8   6       22.49       26.69      5.53 o
   5   8   6        4.61        7.64      5.18 o
   6   8   6       36.06       52.20      6.27 o
   7   8   6       26.01       24.52      4.91 o
   8   8   6        6.14        9.05      5.13 o
   9   8   6        0.25        6.93      5.16 o
  10   8   6        0.66        1.22      5.25 o
  11   8   6        6.04       10.86      5.30 o
  12   8   6        2.43        2.88      5.48 o
  13   8   6        9.31       13.47      4.88 o
  14   8   6        0.01        1.74      4.99 o
  15   8   6        3.39       11.51      7.35 o
 -15   9   6       13.33       12.68      6.23 o
 -14   9   6       15.74       15.08      5.23 o
 -13   9   6        0.32        3.67      5.38 o
 -12   9   6        0.08        8.14      4.74 o
 -11   9   6        9.00        6.83      4.39 o
 -10   9   6        0.57       14.79      5.57 o
  -9   9   6        0.45        4.23      3.95 o
  -8   9   6        5.84       10.11      4.57 o
  -7   9   6       29.46       29.57      4.36 o
  -6   9   6       55.41       49.17      4.83 o
  -5   9   6       37.32       39.48      6.74 o
  -4   9   6        6.77       24.61      5.12 o
  -3   9   6       11.91       14.47      6.24 o
  -2   9   6       41.10       44.62      5.37 o
  -1   9   6      230.66      222.93      9.36 o
   0   9   6       27.73       30.58      5.33 o
   1   9   6        2.72        5.96      5.27 o
   2   9   6        1.77        6.36      5.94 o
   3   9   6       86.39       88.30      6.11 o
   4   9   6        9.88       23.29      5.37 o
   5   9   6        0.52        0.29      4.96 o
   6   9   6        1.76        5.00      6.57 o
   7   9   6       44.87       46.06      4.90 o
   8   9   6        0.34        2.82      4.97 o
   9   9   6       32.60       34.85      5.21 o
  10   9   6       21.13       17.69      4.77 o
  11   9   6        0.25        3.00      5.62 o
  12   9   6       17.69       19.92      5.77 o
  13   9   6       14.80       21.15      5.24 o
  14   9   6       28.36       32.94      5.23 o
 -14  10   6        0.54        3.22      5.04 o
 -13  10   6        0.45        9.47      5.56 o
 -12  10   6        5.71       -0.99      4.40 o
 -11  10   6       26.69       22.92      5.23 o
 -10  10   6        9.95        8.56      5.16 o
  -9  10   6        2.74       13.15      4.26 o
  -8  10   6        0.75        3.35      4.64 o
  -7  10   6        0.22       -0.49      4.78 o
  -6  10   6       12.47        2.59      3.98 o
  -5  10   6        3.22       11.80      4.44 o
  -4  10   6        3.77       -8.37      8.41 o
  -3  10   6       95.52       88.03      4.92 o
  -2  10   6        4.80        7.88      4.39 o
  -1  10   6       42.70       43.63      4.19 o
   0  10   6        4.89        9.85      5.23 o
   1  10   6       26.89       23.82      6.03 o
   2  10   6       61.62       65.40     10.64 o
   3  10   6       77.90       71.75      7.29 o
   4  10   6        3.58        5.37      5.33 o
   5  10   6       65.77       74.32      9.12 o
   6  10   6        0.23        1.18      5.44 o
   7  10   6       37.32       39.29      6.16 o
   8  10   6        0.07        0.52      5.15 o
   9  10   6        2.37        8.18      5.20 o
  10  10   6        3.33        5.90      5.18 o
  11  10   6        1.87        0.73      5.03 o
  12  10   6        1.09        9.53      5.07 o
  13  10   6        8.09        5.75      5.69 o
 -13  11   6        1.78       -2.78      5.04 o
 -12  11   6       11.14       13.77      4.70 o
 -11  11   6        0.92        1.25      5.47 o
 -10  11   6        2.03       12.72      5.82 o
  -9  11   6        2.97        8.33      4.02 o
  -8  11   6       28.13       28.25      4.15 o
  -7  11   6       47.91       38.10      5.06 o
  -6  11   6       87.45       79.22      4.97 o
  -5  11   6       12.17        9.17      6.42 o
  -4  11   6       43.38       38.91      4.86 o
  -3  11   6       54.44       43.11      4.39 o
  -2  11   6       11.57        8.54      5.09 o
  -1  11   6        3.75        9.64      4.51 o
   0  11   6        7.94        8.20      5.85 o
   1  11   6        0.05        5.10      5.88 o
   2  11   6       10.81       14.27      7.43 o
   3  11   6        3.47        5.54      6.17 o
   4  11   6        1.85       14.89      5.93 o
   5  11   6        7.83        6.17      5.42 o
   6  11   6       18.45       22.39      5.91 o
   7  11   6       12.73       11.68      4.62 o
   8  11   6        1.36        6.20      5.22 o
   9  11   6       29.34       27.33      5.31 o
  10  11   6        4.76       10.26      5.33 o
  11  11   6        6.86        4.85      5.09 o
  12  11   6       12.10       14.31      6.00 o
  13  11   6        3.05        1.11      8.70 o
 -12  12   6        4.52       11.25      5.69 o
 -11  12   6       10.52       11.53      4.67 o
 -10  12   6        1.12        8.73      4.48 o
  -9  12   6       34.02       28.74      5.06 o
  -8  12   6       20.17       18.59      5.10 o
  -7  12   6        3.64        8.99      4.68 o
  -6  12   6        1.44       -1.25      4.79 o
  -5  12   6        7.15       15.14      8.54 o
  -4  12   6        1.30        5.65      8.24 o
  -3  12   6       19.60       19.28      4.76 o
  -2  12   6        5.30       16.31      8.23 o
  -1  12   6        0.80       -0.91      6.06 o
   0  12   6        1.97        8.64      6.06 o
   1  12   6        3.72        0.63      6.39 o
   2  12   6       45.57       36.02      5.38 o
   3  12   6       25.40       18.58      6.16 o
   4  12   6        0.47        5.72      5.25 o
   5  12   6        1.96       -2.39      6.25 o
   6  12   6        0.97        4.84      5.69 o
   7  12   6        3.10        0.80      4.92 o
   8  12   6        0.16       -1.57      5.44 o
   9  12   6        0.19        2.31      5.94 o
  10  12   6        9.69       17.09      5.33 o
  11  12   6        2.82        6.56      5.81 o
  12  12   6        0.42        4.75      5.34 o
 -11  13   6        2.48        0.95      5.13 o
 -10  13   6        2.44        5.30      4.65 o
  -9  13   6        2.11        5.14      5.21 o
  -8  13   6       10.33       16.69      5.55 o
  -7  13   6        6.73       14.67      6.63 o
  -6  13   6        0.04        0.19      5.60 o
  -5  13   6        3.43        2.44      5.48 o
  -4  13   6       18.77       24.73      5.42 o
  -3  13   6       15.00        9.38      7.13 o
  -2  13   6        0.34       -0.59      7.09 o
  -1  13   6        0.67        8.89      6.03 o
   0  13   6       37.42       39.59      6.14 o
   1  13   6      131.69      113.54      5.69 o
   2  13   6        5.23        3.75      6.26 o
   3  13   6       19.41       25.32      6.22 o
   4  13   6        6.72       12.48      6.28 o
   5  13   6        0.81        1.52      8.18 o
   6  13   6        9.72        8.85      5.70 o
   7  13   6        0.55        6.40      5.84 o
   8  13   6        8.35       10.61      5.47 o
   9  13   6       10.99       13.20      5.50 o
  10  13   6        4.14        7.10      6.86 o
  11  13   6        0.06        2.57      6.62 o
 -10  14   6       15.86       14.22      5.57 o
  -9  14   6       11.15       10.63      5.50 o
  -8  14   6        0.74        4.83      5.64 o
  -7  14   6        4.66        6.38      8.33 o
  -6  14   6        5.75       10.78      5.05 o
  -5  14   6        0.91        6.82      6.41 o
  -4  14   6        1.57        3.21      5.34 o
  -3  14   6        2.45       -1.98      6.28 o
  -2  14   6        0.27       12.99      6.23 o
  -1  14   6        0.67        5.62     10.51 o
   0  14   6        2.02        0.58      5.49 o
   1  14   6        6.42       14.13      6.29 o
   2  14   6        6.80       18.90      6.40 o
   3  14   6       39.20       36.43      9.55 o
   4  14   6        1.09        7.08      7.54 o
   5  14   6       14.95       22.18      7.33 o
   6  14   6       15.93       28.30      5.95 o
   7  14   6        8.27       10.57      6.07 o
   8  14   6        9.19        9.73      5.46 o
   9  14   6       12.21       18.33      5.80 o
  10  14   6        0.86        7.32      8.13 o
  -9  15   6       17.53       36.64     12.62 o
  -8  15   6        1.61        2.82      6.65 o
  -7  15   6        0.33        8.42      7.95 o
  -6  15   6       11.33        5.46      5.26 o
  -5  15   6        2.36        1.79      6.63 o
  -4  15   6        4.77        7.22      6.48 o
  -3  15   6       14.59       16.02      5.67 o
  -2  15   6        1.05       10.49      4.91 o
  -1  15   6        8.39       10.50      4.95 o
   0  15   6       38.56       36.57      6.42 o
   1  15   6        3.06        2.46      6.40 o
   2  15   6       15.86       11.96      6.45 o
   3  15   6        2.42        0.57      6.35 o
   4  15   6        0.43       12.84      6.39 o
   5  15   6        6.76        6.06      5.80 o
   6  15   6        0.05        6.52      6.10 o
   7  15   6       10.69       13.79      5.39 o
   8  15   6        3.82       12.84      6.43 o
  -7  16   6        3.33       -1.64     12.53 o
  -6  16   6        1.24        9.22      5.87 o
  -5  16   6        0.21       -1.88      6.83 o
  -4  16   6        5.52        9.38      5.82 o
  -3  16   6        2.07        9.97      6.50 o
  -2  16   6        0.09        4.48      8.03 o
  -1  16   6        1.76       -2.24      6.40 o
   0  16   6        5.23        6.33      6.54 o
   1  16   6        0.57        1.14      6.46 o
   2  16   6        4.06        4.76      7.39 o
   3  16   6        0.15        2.25      6.55 o
   4  16   6        0.01       11.41      4.75 o
   5  16   6        2.37        3.27      5.93 o
   6  16   6        6.40       12.28      6.70 o
  -4  17   6        0.99       -2.53     11.78 o
  -3  17   6        0.34        3.27      6.92 o
  -2  17   6       14.86       14.30      6.79 o
  -1  17   6        6.22       15.50      6.91 o
   0  17   6        0.09        0.68      5.95 o
   1  17   6       10.52       23.17      6.76 o
   2  17   6       20.22       11.35      6.44 o
   3  17   6        0.02       10.73      8.35 o
 -16   1   7       24.48       33.06      5.00 o
 -15   1   7        9.02       13.55      4.68 o
 -14   1   7       22.04       25.21      4.53 o
 -13   1   7        0.99        6.17      4.23 o
 -12   1   7        1.32        0.00      4.34 o
 -11   1   7       10.36        9.26      4.00 o
 -10   1   7       28.12       24.18      4.36 o
  -9   1   7       59.70       60.47      4.29 o
  -8   1   7      152.42      157.08      6.00 o
  -7   1   7      108.94      113.10      4.52 o
  -6   1   7      345.88      335.23      4.91 o
  -5   1   7      225.84      219.22      4.39 o
  -4   1   7      103.52      103.86      4.72 o
  -3   1   7       77.69       69.44      4.48 o
  -2   1   7       30.74       34.54      4.43 o
  -1   1   7       69.73       76.78      4.51 o
   0   1   7       41.76       49.60      4.57 o
   1   1   7        4.82        7.07      4.36 o
   2   1   7      106.41       88.78      4.82 o
   3   1   7        0.98        1.05      4.47 o
   4   1   7      107.57       93.78      4.89 o
   5   1   7      335.57      351.18      9.11 o
   6   1   7       25.92       31.59      5.07 o
   7   1   7        3.83        8.68      5.10 o
   8   1   7       23.36       24.54      5.29 o
   9   1   7        0.25        2.90      5.16 o
  10   1   7       34.46       40.82      5.28 o
  11   1   7        9.17        5.82      5.48 o
  12   1   7       13.17       21.98      5.41 o
  13   1   7       16.31       19.13      5.53 o
  14   1   7        0.00        5.30      5.78 o
  15   1   7        0.00        7.55      6.01 o
 -16   2   7        7.60        3.15      4.42 o
 -15   2   7        1.38       -0.97      4.78 o
 -14   2   7       20.57       26.94      4.54 o
 -13   2   7       48.00       47.34      4.61 o
 -12   2   7       52.40       55.43      4.52 o
 -11   2   7       27.66       30.24      4.31 o
 -10   2   7      143.14      140.17      4.62 o
  -9   2   7      149.26      142.23      4.52 o
  -8   2   7        1.70        3.02      4.22 o
  -7   2   7      375.45      364.10      9.61 o
  -6   2   7        2.12        9.49      4.27 o
  -5   2   7       11.02       12.10      4.43 o
  -4   2   7       58.87       60.63      4.43 o
  -3   2   7        8.95        5.26      4.12 o
  -2   2   7        4.65       14.88      4.28 o
  -1   2   7       64.54       64.46      4.90 o
   0   2   7       35.28       41.20      4.78 o
   1   2   7       52.23       48.20      4.47 o
   2   2   7       14.04       10.82      4.30 o
   3   2   7        0.51        3.52      4.75 o
   4   2   7       30.47       34.06      4.55 o
   5   2   7      299.25      305.04      6.49 o
   6   2   7      238.63      253.65      5.85 o
   7   2   7       10.78        4.14      5.58 o
   8   2   7       28.62       33.20      5.26 o
   9   2   7       60.76       65.81      5.52 o
  10   2   7        0.15       -0.68      5.53 o
  11   2   7        5.29       11.20      5.61 o
  12   2   7       25.15       18.10      5.52 o
  13   2   7        0.17       10.45      5.56 o
  14   2   7       14.01       12.52      5.87 o
  15   2   7        9.38       12.35      5.94 o
 -16   3   7        2.28      -10.18     12.42 o
 -15   3   7       16.11       21.36      5.16 o
 -14   3   7       14.13       17.34      4.56 o
 -13   3   7        0.91        6.82      4.50 o
 -12   3   7        0.20        8.47      4.48 o
 -11   3   7        7.65       10.10      4.25 o
 -10   3   7       11.69       14.93      4.28 o
  -9   3   7       10.73       11.66      3.99 o
  -8   3   7      156.36      160.46      5.22 o
  -7   3   7       39.06       47.53      4.74 o
  -6   3   7      142.69      142.20      4.89 o
  -5   3   7        6.91        4.66      4.56 o
  -4   3   7        4.80       13.78      4.66 o
  -3   3   7        0.97        0.68      4.99 o
  -2   3   7      243.31      230.46      5.44 o
  -1   3   7       65.28       82.10      4.88 o
   0   3   7       15.07       17.35      4.53 o
   1   3   7       70.68       76.82      4.72 o
   2   3   7       16.80       22.04      4.89 o
   3   3   7       82.56       81.86      4.89 o
   4   3   7      259.50      243.83      5.05 o
   5   3   7        0.03        5.90      5.20 o
   6   3   7      271.60      271.53      6.15 o
   7   3   7       32.51       33.93      5.21 o
   8   3   7      101.92      115.55      5.69 o
   9   3   7        5.83        4.29      5.35 o
  10   3   7        2.69        7.89      5.74 o
  11   3   7        3.64       -0.18      5.65 o
  12   3   7        5.15        4.83      5.48 o
  13   3   7       21.65       23.92      5.25 o
  14   3   7        4.44        8.60      5.32 o
  15   3   7       10.43        5.95      6.41 o
 -15   4   7       15.05       19.03      4.77 o
 -14   4   7        0.11       -2.25      4.68 o
 -13   4   7       10.80       12.52      4.15 o
 -12   4   7       12.83       15.10      4.20 o
 -11   4   7        0.08        0.03      5.03 o
 -10   4   7        2.28        3.92      4.62 o
  -9   4   7       36.85       36.39      4.74 o
  -8   4   7       16.98       17.63      4.81 o
  -7   4   7       10.52       14.23      4.83 o
  -6   4   7       36.38       42.52      4.74 o
  -5   4   7        7.22        5.61      4.40 o
  -4   4   7       36.78       40.29      5.19 o
  -3   4   7        3.49        7.41      5.02 o
  -2   4   7       17.12       14.28      4.99 o
  -1   4   7       33.48       54.17      5.24 o
   0   4   7        0.13        1.32      5.01 o
   1   4   7        1.16        4.37      4.83 o
   2   4   7       33.28       38.37      4.61 o
   3   4   7       59.61       59.49      4.64 o
   4   4   7      388.79      360.97      7.95 o
   5   4   7       83.78       91.31      5.47 o
   6   4   7        2.14        5.64      4.98 o
   7   4   7       62.81       69.27      5.52 o
   8   4   7       40.21       41.36      5.45 o
   9   4   7        9.37        8.36      5.21 o
  10   4   7       13.56       13.55      5.78 o
  11   4   7        3.72        6.92      5.68 o
  12   4   7        1.30       -2.12      5.48 o
  13   4   7       21.76       25.43      5.48 o
  14   4   7        5.57        7.13      5.44 o
  15   4   7        0.73        5.40      6.13 o
 -15   5   7        0.04        3.97      4.24 o
 -14   5   7        0.85        0.62      5.21 o
 -13   5   7       23.65       27.95      5.17 o
 -12   5   7        4.28        4.05      5.00 o
 -11   5   7        0.97       10.65      4.85 o
 -10   5   7       24.10       20.71      4.60 o
  -9   5   7        1.71        9.13      4.89 o
  -8   5   7        0.26        0.12      4.68 o
  -7   5   7       18.00       20.39      5.07 o
  -6   5   7       17.37       17.44      4.83 o
  -5   5   7        2.37        5.27      4.72 o
  -4   5   7       80.92       74.71      5.95 o
  -3   5   7       55.35       51.21      5.07 o
  -2   5   7       63.91       68.89      5.25 o
  -1   5   7      169.95      197.93      5.76 o
   0   5   7       16.74       29.44      4.75 o
   1   5   7        2.20        6.61      4.52 o
   2   5   7        7.62        7.47      4.59 o
   3   5   7        0.88       -1.38      4.48 o
   4   5   7       18.50       14.94      4.32 o
   5   5   7      155.78      153.31      5.37 o
   6   5   7       27.54       28.73      5.36 o
   7   5   7        3.13        8.54      4.20 o
   8   5   7       17.72       19.35      5.13 o
   9   5   7       78.74       78.36      5.02 o
  10   5   7       20.82       12.59      5.45 o
  11   5   7        0.00        1.68      5.84 o
  12   5   7        2.04       10.37      5.91 o
  13   5   7        0.69       -2.42      5.97 o
  14   5   7        0.19        1.33      5.99 o
 -15   6   7       20.23       24.16      5.72 o
 -14   6   7       14.94       16.71      5.23 o
 -13   6   7        0.53        5.52      5.46 o
 -12   6   7        2.79        2.60      4.37 o
 -11   6   7        6.52        2.89      4.94 o
 -10   6   7       11.00        9.13      4.23 o
  -9   6   7        2.91        9.38      4.90 o
  -8   6   7        6.61       12.18      4.61 o
  -7   6   7       87.38       80.02      5.06 o
  -6   6   7        0.13        8.95      4.90 o
  -5   6   7       25.95       25.72      5.37 o
  -4   6   7       12.83       19.09      5.96 o
  -3   6   7       11.73        6.66      4.10 o
  -2   6   7      133.18      123.37      5.01 o
  -1   6   7      295.03      266.74      7.02 o
   0   6   7       14.62       20.74      4.51 o
   1   6   7      107.90       98.37      5.65 o
   2   6   7       96.10      101.60      4.94 o
   3   6   7       19.73       20.07      4.92 o
   4   6   7       54.38       51.23      5.32 o
   5   6   7        9.51        8.60      5.43 o
   6   6   7       32.44       23.08      5.66 o
   7   6   7       19.14       30.37      5.88 o
   8   6   7        0.77        3.03      5.02 o
   9   6   7        0.96        5.32      5.20 o
  10   6   7        0.07       -1.74      5.37 o
  11   6   7        0.25        2.08      5.17 o
  12   6   7        2.62        4.68      5.47 o
  13   6   7        4.46        8.33      5.21 o
  14   6   7       11.67       13.42      6.30 o
 -14   7   7        3.28       10.46      4.42 o
 -13   7   7        0.86        9.62      5.30 o
 -12   7   7        2.73        4.19      5.23 o
 -11   7   7        2.13        2.76      4.67 o
 -10   7   7        0.36        9.92      5.14 o
  -9   7   7       34.44       39.01      5.54 o
  -8   7   7        1.91        4.35      5.05 o
  -7   7   7        0.47       -1.47      4.97 o
  -6   7   7        4.67       17.65      4.95 o
  -5   7   7        0.00       -0.81      5.04 o
  -4   7   7       58.33       65.64      5.71 o
  -3   7   7       15.13       24.15      4.92 o
  -2   7   7       95.56       85.19      7.05 o
  -1   7   7      156.99      160.10      6.48 o
   0   7   7        1.63       -4.65      5.18 o
   1   7   7       72.21       64.45      5.26 o
   2   7   7       36.84       39.94      5.19 o
   3   7   7       10.71       14.53      6.02 o
   4   7   7       33.94       35.73      4.75 o
   5   7   7        4.59        7.13      5.24 o
   6   7   7       33.92       30.24      5.07 o
   7   7   7        0.49        1.01      5.35 o
   8   7   7        1.33        0.87      5.32 o
   9   7   7        6.03        7.97      4.64 o
  10   7   7        4.69       15.97      5.06 o
  11   7   7        3.82       10.72      4.88 o
  12   7   7        0.85        9.07      4.98 o
  13   7   7        7.64       17.02      5.86 o
  14   7   7        2.26        9.61      7.55 o
 -14   8   7        0.23        4.92      5.56 o
 -13   8   7        7.46        8.76      5.39 o
 -12   8   7       31.58       40.80      5.55 o
 -11   8   7        4.16       11.32      5.31 o
 -10   8   7        0.00        2.83      4.58 o
  -9   8   7        2.53        4.39      5.14 o
  -8   8   7        3.11        9.89      5.10 o
  -7   8   7       19.51       14.35      4.63 o
  -6   8   7        9.02        8.70      4.93 o
  -5   8   7        5.43        7.01      4.41 o
  -4   8   7      103.33       91.62      9.48 o
  -3   8   7        0.13        7.87      5.07 o
  -2   8   7       61.77       54.29      5.27 o
  -1   8   7        4.03        6.78      4.71 o
   0   8   7        1.74       -0.58      4.64 o
   1   8   7        0.04        0.54      4.66 o
   2   8   7        5.16       10.50      4.57 o
   3   8   7       25.75       24.07      5.92 o
   4   8   7        8.07       17.38      5.95 o
   5   8   7        0.73        0.48      4.99 o
   6   8   7       21.42       22.31      4.94 o
   7   8   7        7.39       10.95      5.92 o
   8   8   7        0.85        4.05      4.73 o
   9   8   7       11.88       13.14      5.47 o
  10   8   7        0.66        5.37      4.80 o
  11   8   7        8.10        3.66      5.79 o
  12   8   7        0.22       -4.53      5.79 o
  13   8   7        1.82        0.06      6.04 o
 -13   9   7       10.12       11.74      5.56 o
 -12   9   7        0.55        0.90      5.35 o
 -11   9   7        7.94        3.30      5.47 o
 -10   9   7       27.10       37.62      4.78 o
  -9   9   7       40.16       39.99      5.46 o
  -8   9   7       20.43       12.17      4.78 o
  -7   9   7       10.93        9.44      4.89 o
  -6   9   7        2.22        9.21      4.71 o
  -5   9   7       80.88       77.88      6.25 o
  -4   9   7      223.35      214.13      5.73 o
  -3   9   7      121.62      114.29      5.00 o
  -2   9   7        0.05        3.38      4.16 o
  -1   9   7        9.65       16.51      5.29 o
   0   9   7        0.85        6.47      5.23 o
   1   9   7        8.60        8.65      5.18 o
   2   9   7       42.92       42.15      6.06 o
   3   9   7        0.53       11.81      5.08 o
   4   9   7        0.03        6.42      5.97 o
   5   9   7       54.77       56.29      6.30 o
   6   9   7       19.96       23.04      5.81 o
   7   9   7       13.04       13.78      4.57 o
   8   9   7       39.92       44.23      6.50 o
   9   9   7        4.88        8.29      5.65 o
  10   9   7        4.09        2.32      5.69 o
  11   9   7       11.15       11.26      5.16 o
  12   9   7        1.24        7.51      5.76 o
  13   9   7        0.49        1.52      8.63 o
 -12  10   7        0.34       -3.82      5.16 o
 -11  10   7        3.83       -0.36      4.97 o
 -10  10   7        0.17        5.44      5.32 o
  -9  10   7        6.13       14.05      4.97 o
  -8  10   7        0.86        2.80      6.72 o
  -7  10   7        8.57        3.39      6.86 o
  -6  10   7        3.85        1.14      5.36 o
  -5  10   7       15.39       17.12      7.10 o
  -4  10   7        7.44        7.77      5.36 o
  -3  10   7       26.81       21.28      4.73 o
  -2  10   7       20.37       20.84      5.35 o
  -1  10   7       67.42       72.18      5.51 o
   0  10   7        2.40        5.84      4.90 o
   1  10   7        0.00       -2.62      6.13 o
   2  10   7        6.05        7.53      8.38 o
   3  10   7        0.12        6.42     12.99 o
   4  10   7       13.21       18.99      7.73 o
   5  10   7        0.02        6.34      6.41 o
   6  10   7        3.41        0.84      6.42 o
   7  10   7        0.49       -3.33      5.46 o
   8  10   7       11.04       10.11      5.39 o
   9  10   7        6.81       18.26      6.31 o
  10  10   7       18.91       38.65      5.98 o
  11  10   7        0.04        4.31      5.77 o
  12  10   7        0.20        1.99      6.25 o
 -12  11   7        2.00       17.10     12.42 o
 -11  11   7        5.56        2.39      5.86 o
 -10  11   7        3.30       -2.03      5.03 o
  -9  11   7       17.18       18.60      4.76 o
  -8  11   7       37.76       34.02     10.45 o
  -7  11   7        0.89        6.60      5.46 o
  -6  11   7        9.48       17.25      6.25 o
  -5  11   7        0.15        1.27      4.88 o
  -4  11   7       34.53       34.74      4.92 o
  -3  11   7        7.14        6.54      4.75 o
  -2  11   7        0.24        1.16      5.09 o
  -1  11   7        2.72        1.26      5.87 o
   0  11   7        0.05        5.76      6.46 o
   1  11   7       28.33       32.04      6.16 o
   2  11   7       13.49       19.52      6.08 o
   3  11   7        0.50        1.11      6.20 o
   4  11   7        0.74       -0.84      5.37 o
   5  11   7       19.51       25.04      6.28 o
   6  11   7        8.33       11.36      6.43 o
   7  11   7        2.25       13.48      5.86 o
   8  11   7        3.08        9.73      4.91 o
   9  11   7        0.10       -3.23      5.49 o
  10  11   7       19.15       25.06      6.56 o
  11  11   7        0.87       -1.10      6.16 o
 -10  12   7       20.19       25.79      4.96 o
  -9  12   7        0.51        8.61      5.66 o
  -8  12   7        4.79       11.24      4.95 o
  -7  12   7        1.03        1.06      6.60 o
  -6  12   7        0.53        9.17      6.85 o
  -5  12   7       19.20       17.90      5.76 o
  -4  12   7       29.62       21.17      5.00 o
  -3  12   7       19.45       24.94      5.28 o
  -2  12   7        0.44       10.36      4.93 o
  -1  12   7        0.80        3.17      6.22 o
   0  12   7        1.62       15.87      6.05 o
   1  12   7        0.02        5.72      5.37 o
   2  12   7       14.16       16.05      7.67 o
   3  12   7       15.65       16.07      6.20 o
   4  12   7        5.59        7.30      6.35 o
   5  12   7       13.88       11.87     11.08 o
   6  12   7       13.25       15.45      6.63 o
   7  12   7        8.02        8.54      5.25 o
   8  12   7        1.83        5.89      6.07 o
   9  12   7        0.04        3.03      6.02 o
  10  12   7       14.11       13.69      6.13 o
  -9  13   7        0.05       -2.25      5.90 o
  -8  13   7        0.14       10.18      7.51 o
  -7  13   7        5.20        3.22      6.50 o
  -6  13   7        2.21        5.59      5.72 o
  -5  13   7       16.24       17.57      5.65 o
  -4  13   7        2.67        0.31      5.55 o
  -3  13   7        4.44        7.92      6.20 o
  -2  13   7       22.81       25.62      6.43 o
  -1  13   7       23.76       20.64      5.40 o
   0  13   7        8.32        4.42      6.42 o
   1  13   7        2.05        6.43      6.30 o
   2  13   7        6.81       10.38      5.51 o
   3  13   7       34.57       34.04      6.52 o
   4  13   7        7.52       12.79      9.83 o
   5  13   7        0.64        9.03      5.87 o
   6  13   7        1.09        4.96      5.80 o
   7  13   7        0.32        8.38      6.03 o
   8  13   7        7.37        6.27      7.88 o
   9  13   7        5.83        2.79      7.45 o
  -8  14   7        1.91        7.04      5.94 o
  -7  14   7        0.66        7.04      5.33 o
  -6  14   7        6.06        4.13      5.20 o
  -5  14   7       21.57       26.00      5.70 o
  -4  14   7        7.68        3.58      6.50 o
  -3  14   7        5.23        8.32      8.49 o
  -2  14   7       17.22       20.41      8.37 o
  -1  14   7        0.56       13.05      5.52 o
   0  14   7        1.09       -2.65      5.60 o
   1  14   7        0.77        1.51      6.54 o
   2  14   7        3.42       10.68      6.54 o
   3  14   7        4.65       11.86      5.64 o
   4  14   7        3.85       -1.99      6.68 o
   5  14   7        1.56        9.75      6.71 o
   6  14   7        0.31       -0.41      6.01 o
   7  14   7        6.56        9.67      6.26 o
  -6  15   7        2.87       11.74      8.70 o
  -5  15   7        8.43       17.93      7.00 o
  -4  15   7        2.41       11.10      6.82 o
  -3  15   7        8.29       10.22      6.57 o
  -2  15   7        5.41        8.93      6.69 o
  -1  15   7        0.06        1.10      6.60 o
   0  15   7        0.01       -3.43      5.83 o
   1  15   7       23.37       16.09      6.71 o
   2  15   7       28.14       34.24      6.84 o
   3  15   7        0.03        5.64      6.75 o
   4  15   7        3.87       -6.83      6.83 o
   5  15   7        5.74        5.76      5.68 o
  -2  16   7        0.17       -7.47     11.95 o
  -1  16   7       11.57        9.12      6.80 o
   0  16   7       12.74       16.65      8.26 o
   1  16   7        0.61       -0.53      8.26 o
 -14   0   8        3.08        0.13      7.95 o
 -13   0   8       24.92       24.38      6.68 o
 -12   0   8       11.21        7.67      8.26 o
 -11   0   8        4.53        1.41      5.61 o
 -10   0   8       87.26       73.20     11.27 o
  -9   0   8        3.26        2.20      6.35 o
  -8   0   8       34.79       39.09      6.39 o
  -7   0   8      130.17      111.78      6.33 o
  -6   0   8       26.26       22.33      6.99 o
  -5   0   8        8.40       10.47      7.65 o
  -4   0   8        0.05        0.74      6.20 o
  -3   0   8      169.10      161.18      6.75 o
  -2   0   8       56.68       62.33      7.06 o
  -1   0   8       32.42       31.72      6.12 o
   0   0   8       47.10       43.20      6.10 o
   1   0   8        6.25       11.94      6.80 o
   2   0   8       32.63       35.94      6.56 o
   3   0   8       26.07       24.94      7.04 o
   4   0   8       42.63       46.19      7.13 o
   5   0   8     1038.64      951.15     33.06 o
   6   0   8       53.00       50.18      9.03 o
   7   0   8      247.45      241.30      9.14 o
   8   0   8        1.19        8.93      8.11 o
   9   0   8       24.85       30.13      7.77 o
  10   0   8        0.14        0.57      7.96 o
  11   0   8        2.06        2.75      8.08 o
  12   0   8        1.05        4.20      7.99 o
  13   0   8        1.11       -0.73      8.29 o
  14   0   8        3.90      -11.78     12.06 o
 -14   1   8        2.12        6.07      4.53 o
 -13   1   8       27.58       21.65      4.71 o
 -12   1   8        0.34       -3.13      4.56 o
 -11   1   8        0.64        5.09      4.14 o
 -10   1   8        0.35        5.02      4.16 o
  -9   1   8       28.66       30.16      4.16 o
  -8   1   8       29.34       38.40      4.32 o
  -7   1   8        6.16        2.57      4.22 o
  -6   1   8       16.88       20.84      4.44 o
  -5   1   8       10.58       10.13      5.29 o
  -4   1   8        3.40        2.95      4.41 o
  -3   1   8       11.55       14.81      4.30 o
  -2   1   8       37.40       34.13      4.41 o
  -1   1   8       62.35       59.64      4.67 o
   0   1   8        5.94        3.50      4.52 o
   1   1   8        9.90       16.02      4.42 o
   2   1   8       33.38       35.26      4.38 o
   3   1   8      191.12      180.69      4.81 o
   4   1   8      145.57      142.83      4.94 o
   5   1   8        0.11        8.97      4.67 o
   6   1   8       40.55       47.63      7.10 o
   7   1   8        0.31        5.70      5.32 o
   8   1   8        0.65        2.35      5.71 o
   9   1   8        1.46        6.36      5.71 o
  10   1   8        0.00        4.10      5.52 o
  11   1   8        0.36        6.90      5.69 o
  12   1   8        0.13        0.55      5.89 o
  13   1   8        2.19        0.56      6.23 o
  14   1   8        1.42        7.10      8.57 o
 -14   2   8        5.96        9.61      4.96 o
 -13   2   8        4.00       12.27      4.74 o
 -12   2   8        6.47       11.05      4.82 o
 -11   2   8        5.00        5.53      4.15 o
 -10   2   8       18.69       14.14      4.35 o
  -9   2   8       55.17       66.56      4.25 o
  -8   2   8       10.47       10.98      4.33 o
  -7   2   8       18.67       18.62      4.15 o
  -6   2   8        3.01        6.59      4.40 o
  -5   2   8       44.88       45.32      4.99 o
  -4   2   8        2.73        9.77      4.23 o
  -3   2   8       16.41       23.62      4.50 o
  -2   2   8       11.82        8.32      4.58 o
  -1   2   8       15.30       16.98      4.42 o
   0   2   8        3.06        6.83      4.25 o
   1   2   8        3.14        5.28      4.53 o
   2   2   8       49.94       41.50      4.61 o
   3   2   8       95.65       98.31      4.78 o
   4   2   8       14.53       19.17      4.80 o
   5   2   8       40.42       50.78      4.95 o
   6   2   8       59.98       55.27      6.22 o
   7   2   8        2.08        7.88      6.81 o
   8   2   8       27.49       34.24      5.63 o
   9   2   8       35.29       34.66      5.80 o
  10   2   8        0.00        3.28      5.92 o
  11   2   8        4.67        0.09      5.84 o
  12   2   8        7.42        9.18      5.86 o
  13   2   8        1.22        2.22      6.13 o
  14   2   8        1.72        3.02     12.15 o
 -14   3   8        1.56        6.37      5.01 o
 -13   3   8        8.73       10.77      4.70 o
 -12   3   8        4.24       22.07      4.77 o
 -11   3   8        0.01        0.59      4.44 o
 -10   3   8        3.94       10.07      4.30 o
  -9   3   8        0.17       10.11      4.27 o
  -8   3   8        0.39        6.14      4.16 o
  -7   3   8       31.51       39.79      4.26 o
  -6   3   8       17.60       17.27      4.26 o
  -5   3   8        2.90       13.84      5.69 o
  -4   3   8       60.23       66.27      4.30 o
  -3   3   8        0.59        5.60      4.46 o
  -2   3   8      179.80      166.44      5.02 o
  -1   3   8       53.94       69.19      4.61 o
   0   3   8        1.28        6.08      4.54 o
   1   3   8        1.90        7.03      4.75 o
   2   3   8        2.49        5.78      4.36 o
   3   3   8       12.66       20.59      4.79 o
   4   3   8       74.87       69.95      4.92 o
   5   3   8        5.07        2.90      4.81 o
   6   3   8      250.64      239.94      7.52 o
   7   3   8      114.90      125.15      7.90 o
   8   3   8        9.96       13.02      5.38 o
   9   3   8        1.25        6.14      5.57 o
  10   3   8        3.16        2.59      5.55 o
  11   3   8        0.82       11.12      6.22 o
  12   3   8        8.28       10.20      5.83 o
  13   3   8        3.39        3.14      6.31 o
 -14   4   8        6.43       11.94      5.33 o
 -13   4   8        0.79       -2.31      4.84 o
 -12   4   8        0.67        3.90      4.73 o
 -11   4   8        0.83        0.96      4.26 o
 -10   4   8        3.09       -0.20      4.55 o
  -9   4   8        7.39       15.30      4.47 o
  -8   4   8      124.19      124.49      4.72 o
  -7   4   8      175.05      192.43      4.46 o
  -6   4   8       11.34       14.36      4.84 o
  -5   4   8       56.01       49.81      5.70 o
  -4   4   8        1.63       11.92      4.50 o
  -3   4   8        0.46        4.74      4.47 o
  -2   4   8        0.72        3.67      4.50 o
  -1   4   8        1.53        4.56      4.51 o
   0   4   8       23.60       26.05      4.66 o
   1   4   8       61.51       62.96      4.89 o
   2   4   8       13.96       16.71      4.63 o
   3   4   8       15.43       19.95      4.74 o
   4   4   8       17.48       11.83      4.89 o
   5   4   8       58.65       62.28      5.40 o
   6   4   8        1.09        7.58      6.01 o
   7   4   8       71.17       79.07      6.68 o
   8   4   8        3.69        2.29      5.80 o
   9   4   8        2.69        0.90      5.75 o
  10   4   8        3.49        0.52      6.06 o
  11   4   8       15.47       16.30      5.83 o
  12   4   8        3.51        8.18      5.91 o
  13   4   8        0.22        3.90      6.65 o
 -13   5   8        2.08       10.52      4.85 o
 -12   5   8        0.03        7.33      4.63 o
 -11   5   8        3.86        7.97      5.18 o
 -10   5   8       14.70       12.75      5.30 o
  -9   5   8        7.82       18.16      5.12 o
  -8   5   8       40.51       35.92      4.91 o
  -7   5   8        0.55        0.63      4.98 o
  -6   5   8       13.54       17.93      4.69 o
  -5   5   8       11.17       12.41      5.93 o
  -4   5   8       38.27       33.99      5.39 o
  -3   5   8      175.34      182.91      5.69 o
  -2   5   8       27.48       22.71      5.45 o
  -1   5   8       55.92       52.04      5.30 o
   0   5   8        8.37        5.19      5.26 o
   1   5   8        6.46        5.93      4.76 o
   2   5   8        3.64        4.73      4.72 o
   3   5   8        1.70        6.36      4.80 o
   4   5   8        0.10        9.83      4.67 o
   5   5   8        1.02       -1.06      5.15 o
   6   5   8        0.35        4.81      5.23 o
   7   5   8        4.21        6.72      6.62 o
   8   5   8        8.65        0.29      7.15 o
   9   5   8       21.86       27.02      6.15 o
  10   5   8        1.26        7.62      5.86 o
  11   5   8        1.71        5.33      5.72 o
  12   5   8        7.47        2.29      5.98 o
  13   5   8        9.94       15.65      5.54 o
 -13   6   8        2.29        5.39      5.53 o
 -12   6   8        0.00        2.84      5.13 o
 -11   6   8        0.94        5.03      5.39 o
 -10   6   8        3.57        7.52      4.97 o
  -9   6   8        6.20       15.46      5.18 o
  -8   6   8       16.59       19.49      4.84 o
  -7   6   8       13.90       16.73      4.61 o
  -6   6   8        6.46       10.56      5.47 o
  -5   6   8        6.57        6.29      6.18 o
  -4   6   8       12.30       13.27      5.21 o
  -3   6   8        2.02       -0.94      5.31 o
  -2   6   8       11.65       13.58      5.53 o
  -1   6   8       41.26       44.11      5.81 o
   0   6   8       20.77       27.14      5.50 o
   1   6   8        9.98        8.93      5.51 o
   2   6   8        0.97        7.75      5.31 o
   3   6   8        1.65        1.88      4.77 o
   4   6   8        5.69        7.97      4.16 o
   5   6   8       19.57       29.71      4.88 o
   6   6   8        0.05        2.76      4.83 o
   7   6   8       15.18       21.14      5.94 o
   8   6   8       15.38       11.59      6.82 o
   9   6   8        3.91        6.19      5.71 o
  10   6   8        9.92       11.90      5.99 o
  11   6   8       11.71       17.53      6.32 o
  12   6   8        7.35       14.06      6.27 o
 -12   7   8       10.28       12.48      5.47 o
 -11   7   8        5.64        4.97      5.36 o
 -10   7   8        3.58        9.76      5.23 o
  -9   7   8        1.96        3.03      5.25 o
  -8   7   8       35.62       43.79      5.43 o
  -7   7   8       72.37       68.58      4.98 o
  -6   7   8       64.52       58.54      5.50 o
  -5   7   8       47.33       45.45      6.39 o
  -4   7   8       48.41       32.67      5.21 o
  -3   7   8       13.53       25.50      6.06 o
  -2   7   8       52.47       55.24     10.75 o
  -1   7   8        3.40        5.03      5.21 o
   0   7   8        2.99       10.47      4.47 o
   1   7   8       17.99       23.00      5.24 o
   2   7   8        0.47       -2.60      5.20 o
   3   7   8       30.92       38.58      5.49 o
   4   7   8        0.03       -1.58      4.88 o
   5   7   8        2.02       11.00      5.02 o
   6   7   8       27.72       29.47      5.27 o
   7   7   8       22.05       16.69      5.25 o
   8   7   8        1.79        2.48      6.59 o
   9   7   8        0.59       -2.92      6.57 o
  10   7   8       12.82       15.17      5.60 o
  11   7   8        7.59       11.29      5.48 o
  12   7   8        0.98        7.74      6.69 o
 -12   8   8        7.41        4.18      5.79 o
 -11   8   8        2.57        1.03      5.03 o
 -10   8   8        5.37        7.58      5.56 o
  -9   8   8       21.19       25.11      5.01 o
  -8   8   8        3.30        7.01      5.39 o
  -7   8   8        1.28        3.21      5.36 o
  -6   8   8        4.90        4.95      6.85 o
  -5   8   8        3.52        0.40      6.13 o
  -4   8   8        4.21       11.54      5.41 o
  -3   8   8        3.45        0.15      5.19 o
  -2   8   8       49.36       58.84      5.39 o
  -1   8   8        7.47       14.27      4.30 o
   0   8   8       17.30       29.39      8.08 o
   1   8   8        6.70       11.24      5.56 o
   2   8   8        0.00        3.47      5.26 o
   3   8   8        0.49       -0.83      7.62 o
   4   8   8        6.08        1.95      5.91 o
   5   8   8        0.90       -1.42      5.95 o
   6   8   8       11.95       16.07      5.66 o
   7   8   8        1.74        2.94      4.84 o
   8   8   8        0.82        1.91      4.88 o
   9   8   8       14.02       17.05      7.00 o
  10   8   8        2.39        2.23      6.86 o
  11   8   8        5.70        4.29      5.51 o
 -11   9   8       15.54       17.21      5.83 o
 -10   9   8        6.18        0.23      4.65 o
  -9   9   8       58.44       54.70      5.18 o
  -8   9   8        0.37       -0.24      5.22 o
  -7   9   8        5.20        0.45      7.28 o
  -6   9   8       21.01       10.65      7.66 o
  -5   9   8       22.94       32.09      6.33 o
  -4   9   8       11.06       17.67      4.85 o
  -3   9   8        6.63        8.76      7.88 o
  -2   9   8        6.09        9.62      5.29 o
  -1   9   8        9.13       13.55      5.30 o
   0   9   8       44.65       51.70      7.72 o
   1   9   8       31.61       28.39      5.72 o
   2   9   8        4.34       14.24      5.34 o
   3   9   8        2.74       18.74      6.34 o
   4   9   8       48.46       52.71      6.25 o
   5   9   8       11.52        8.21      5.35 o
   6   9   8        7.06        7.88      6.36 o
   7   9   8       10.32       10.97      5.68 o
   8   9   8        0.14       -1.78      5.74 o
   9   9   8       10.36       11.93      5.62 o
  10   9   8       13.57       16.43      7.14 o
  11   9   8        0.01        3.19     15.35 o
 -10  10   8        0.30       -1.98      6.00 o
  -9  10   8        2.14       13.41      6.20 o
  -8  10   8        5.93        8.63      6.54 o
  -7  10   8        0.01        9.43      8.54 o
  -6  10   8       25.82       27.32      4.50 o
  -5  10   8       23.65       25.56      4.95 o
  -4  10   8        0.21        8.34      4.80 o
  -3  10   8        5.17        6.48      5.46 o
  -2  10   8        5.58       -1.08      5.44 o
  -1  10   8        3.83       14.44      5.31 o
   0  10   8       38.62       39.61      5.53 o
   1  10   8       18.17        8.97      7.84 o
   2  10   8        7.80       -1.71      6.37 o
   3  10   8        1.01        8.23      6.28 o
   4  10   8       42.56       45.86      7.12 o
   5  10   8       20.67       29.52      6.24 o
   6  10   8        7.91        2.57      6.47 o
   7  10   8        4.56        6.00      6.11 o
   8  10   8        0.33        3.22      5.99 o
   9  10   8        3.61        6.90      6.40 o
  10  10   8        4.77       11.46      7.40 o
  -9  11   8        0.39        9.18      5.91 o
  -8  11   8        4.98        0.84      5.78 o
  -7  11   8        2.10       -0.91      5.67 o
  -6  11   8        0.19       -5.78      5.78 o
  -5  11   8        5.51        2.89      5.73 o
  -4  11   8       23.72       29.50      4.97 o
  -3  11   8        1.53        3.59      6.68 o
  -2  11   8        2.51        2.91      4.84 o
  -1  11   8        1.31        2.11      5.44 o
   0  11   8        0.50        8.88      4.81 o
   1  11   8       29.50       42.11      6.36 o
   2  11   8       58.26       58.00      6.54 o
   3  11   8        7.36       17.10      5.54 o
   4  11   8       15.06       13.27      6.68 o
   5  11   8       17.59       32.92      6.66 o
   6  11   8        0.06        1.43      5.63 o
   7  11   8        1.48        3.11      6.24 o
   8  11   8        7.52        2.04      6.63 o
   9  11   8        7.61        8.83      7.37 o
  -8  12   8        7.41        1.91      8.38 o
  -7  12   8        1.54        2.76      5.87 o
  -6  12   8        2.56        0.51      5.10 o
  -5  12   8       11.15       14.91      7.00 o
  -4  12   8        4.41       -0.85      7.95 o
  -3  12   8        2.70        0.01      6.18 o
  -2  12   8        1.22        4.83      5.58 o
  -1  12   8        1.72        6.91      6.48 o
   0  12   8        0.10       -1.64      6.40 o
   1  12   8        9.25       11.64      6.48 o
   2  12   8        0.02        0.94      7.09 o
   3  12   8        1.02       -0.19      6.51 o
   4  12   8        5.92        5.58      6.61 o
   5  12   8        8.80       10.03      6.90 o
   6  12   8        3.27        5.59      5.76 o
   7  12   8       16.21       20.09      6.35 o
  -6  13   8        0.06        3.32      6.00 o
  -5  13   8        1.26       16.89      5.88 o
  -4  13   8        1.08        7.85      5.21 o
  -3  13   8        0.24       10.12      5.79 o
  -2  13   8        1.32        8.99      6.62 o
  -1  13   8        2.30        3.38      6.56 o
   0  13   8        0.62        5.10      6.62 o
   1  13   8       16.65       16.55      6.71 o
   2  13   8        8.12        9.25      5.69 o
   3  13   8       11.64       24.02      7.28 o
   4  13   8       15.15       13.73      7.14 o
   5  13   8        0.69       -1.21      6.20 o
   6  13   8        0.07        5.08      9.56 o
  -4  14   8       13.76       20.40     12.53 o
  -3  14   8        0.96       -3.09      6.04 o
  -2  14   8        0.03        5.36      6.75 o
  -1  14   8        0.73        9.33      6.79 o
   0  14   8        0.42       13.19      6.87 o
   1  14   8        1.20       -2.57      6.98 o
   2  14   8        0.76        3.11      6.77 o
   3  14   8       10.49       10.36      8.53 o
 -12   1   9        1.53        8.26      4.54 o
 -11   1   9        0.42       10.02      4.64 o
 -10   1   9        0.12       -1.64      4.84 o
  -9   1   9        1.99        6.44      4.59 o
  -8   1   9        0.02        6.51      4.62 o
  -7   1   9        5.95       10.91      4.52 o
  -6   1   9        5.50        8.23      5.69 o
  -5   1   9        2.51        8.14      4.49 o
  -4   1   9       38.29       50.19      4.49 o
  -3   1   9       34.39       34.34      4.58 o
  -2   1   9        2.77        5.01      4.77 o
  -1   1   9       17.89       18.52      4.47 o
   0   1   9        1.39        8.22      4.75 o
   1   1   9        5.29        7.28      4.70 o
   2   1   9       18.33       18.28      4.84 o
   3   1   9        1.13        7.37      4.80 o
   4   1   9        2.36        4.10      5.12 o
   5   1   9       18.70       21.52      4.68 o
   6   1   9       16.77       14.17      5.42 o
   7   1   9       10.24       11.96      5.41 o
   8   1   9        3.62        4.98      7.93 o
   9   1   9        1.81        6.22      6.70 o
  10   1   9        2.53        2.81      5.93 o
  11   1   9        0.78        4.56      6.07 o
  12   1   9        0.00        7.47     12.62 o
 -12   2   9        2.23        4.16      4.98 o
 -11   2   9        2.83        8.62      4.99 o
 -10   2   9        8.13        4.65      4.71 o
  -9   2   9        9.40       16.65      5.01 o
  -8   2   9        3.80       11.01      4.49 o
  -7   2   9        9.80       18.01      4.47 o
  -6   2   9       49.99       47.20      6.48 o
  -5   2   9       13.75       17.46      4.11 o
  -4   2   9        4.36        7.11      4.58 o
  -3   2   9       31.04       27.01      4.79 o
  -2   2   9       18.18       16.05      4.57 o
  -1   2   9        2.28        5.60      4.60 o
   0   2   9       48.43       48.36      4.73 o
   1   2   9        0.10        2.16      4.71 o
   2   2   9        2.86        7.27      4.70 o
   3   2   9        9.80       12.00      4.66 o
   4   2   9      105.68       91.64      5.18 o
   5   2   9       72.87       70.75      5.19 o
   6   2   9       31.90       32.57      5.42 o
   7   2   9       15.29       17.10      5.41 o
   8   2   9       14.49       22.13      8.66 o
   9   2   9        0.62        7.96      7.07 o
  10   2   9        0.01        0.69      6.18 o
  11   2   9        3.92       13.53      6.39 o
 -12   3   9        1.16        1.91      4.60 o
 -11   3   9        1.24        4.81      4.84 o
 -10   3   9        0.57       -1.59      4.79 o
  -9   3   9        4.77        4.80      4.65 o
  -8   3   9       18.72       22.82      4.70 o
  -7   3   9        8.46        2.42      5.29 o
  -6   3   9        4.95        7.45      5.29 o
  -5   3   9       25.87       26.62      4.84 o
  -4   3   9        7.97       14.36      4.73 o
  -3   3   9        1.84        8.77      4.63 o
  -2   3   9       29.52       28.63      4.71 o
  -1   3   9        6.55        5.00      4.60 o
   0   3   9       30.18       35.78      4.93 o
   1   3   9       12.05       18.74      4.59 o
   2   3   9        2.80        3.57      4.71 o
   3   3   9       11.49       14.39      5.11 o
   4   3   9      102.52       93.22      5.21 o
   5   3   9       18.03       15.56      5.04 o
   6   3   9       60.83       58.67      5.28 o
   7   3   9       10.44       12.04      6.33 o
   8   3   9        0.19       11.39      6.49 o
   9   3   9        0.00        4.13      6.74 o
  10   3   9        2.53        4.89      5.96 o
  11   3   9        0.05       11.80      6.64 o
 -12   4   9        0.39       10.47      6.11 o
 -11   4   9        1.72       10.60      4.85 o
 -10   4   9       25.87       24.42      4.37 o
  -9   4   9       61.44       67.89      5.06 o
  -8   4   9        1.54        2.81      4.70 o
  -7   4   9       64.86       66.59      5.23 o
  -6   4   9        0.89        2.40      5.12 o
  -5   4   9       35.04       41.97      4.85 o
  -4   4   9       20.85       22.05      4.75 o
  -3   4   9        2.90        1.68      4.64 o
  -2   4   9       22.70       22.88      4.74 o
  -1   4   9       51.41       50.89      4.94 o
   0   4   9       52.83       57.12      5.15 o
   1   4   9        0.43        1.03      4.89 o
   2   4   9       29.44       26.75      4.83 o
   3   4   9       11.86       15.44      4.75 o
   4   4   9        5.59        5.96      4.89 o
   5   4   9       24.21       18.49      5.73 o
   6   4   9        0.77        2.52      5.31 o
   7   4   9       10.38        7.90      5.95 o
   8   4   9        1.87        1.07      6.70 o
   9   4   9       14.58        8.55      6.91 o
  10   4   9       34.76       48.33      7.35 o
  11   4   9        1.94        4.66      6.37 o
 -11   5   9        4.59        8.78      4.74 o
 -10   5   9        4.23        9.50      4.89 o
  -9   5   9        3.62       10.80      4.95 o
  -8   5   9       93.14       91.07      5.05 o
  -7   5   9       54.98       52.22      5.66 o
  -6   5   9        1.64       -1.58      5.35 o
  -5   5   9        0.06       -0.61      4.88 o
  -4   5   9        0.01        2.91      4.80 o
  -3   5   9       44.09       42.19      4.99 o
  -2   5   9       60.51       52.85      4.96 o
  -1   5   9        4.88        5.21      4.89 o
   0   5   9       12.06       13.79      5.12 o
   1   5   9        5.25        2.27      5.04 o
   2   5   9       34.00       31.27      5.25 o
   3   5   9       29.85       26.24      4.88 o
   4   5   9       35.88       34.67      5.03 o
   5   5   9      141.27      140.61      5.83 o
   6   5   9       39.92       41.40      5.23 o
   7   5   9       31.48       22.27      6.18 o
   8   5   9       31.39       26.86      6.10 o
   9   5   9        1.06       -1.69      6.78 o
  10   5   9        6.70        9.72      7.35 o
  11   5   9        0.07       -1.95     12.22 o
 -11   6   9        3.53        1.66      6.15 o
 -10   6   9       39.81       36.89      4.88 o
  -9   6   9       31.57       28.13      5.56 o
  -8   6   9        4.73       13.77      5.81 o
  -7   6   9        0.19       -0.95      6.40 o
  -6   6   9       13.84       13.36      5.53 o
  -5   6   9        2.94        5.60      5.53 o
  -4   6   9        1.19        2.84      5.65 o
  -3   6   9       24.75       22.86      5.68 o
  -2   6   9        1.14        6.71      5.71 o
  -1   6   9        0.59        1.98      5.16 o
   0   6   9        0.44        1.22      5.41 o
   1   6   9        0.02        4.56      5.14 o
   2   6   9        1.72        5.11      5.06 o
   3   6   9        4.78        9.44      4.95 o
   4   6   9        0.16        3.21      5.79 o
   5   6   9        0.05        6.05      5.65 o
   6   6   9        6.25       14.13      5.86 o
   7   6   9        1.90        1.54      6.04 o
   8   6   9        0.01        1.45      6.24 o
   9   6   9        0.67        0.48      7.07 o
  10   6   9        1.77       -4.15      7.54 o
 -10   7   9        7.41       10.50      5.80 o
  -9   7   9        2.48        2.67      5.00 o
  -8   7   9       52.85       63.08      5.89 o
  -7   7   9        1.42        3.31      5.78 o
  -6   7   9       61.37       64.86      6.01 o
  -5   7   9        1.15        4.48      5.13 o
  -4   7   9        9.83       14.43      5.35 o
  -3   7   9        5.07        7.57      6.44 o
  -2   7   9        2.84        6.62      5.37 o
  -1   7   9        6.88        2.82      6.17 o
   0   7   9        3.61       13.84      6.06 o
   1   7   9        1.83       11.71      5.78 o
   2   7   9        1.15        5.39      5.52 o
   3   7   9       27.83       32.87      5.80 o
   4   7   9        0.37        2.30      6.00 o
   5   7   9        5.47        6.05      6.02 o
   6   7   9       15.96        9.74      6.12 o
   7   7   9       23.82       18.29      6.07 o
   8   7   9        0.10        6.13      6.21 o
   9   7   9       23.89       23.35      7.25 o
  -9   8   9       16.63       17.92      5.04 o
  -8   8   9        3.55        6.78      7.08 o
  -7   8   9       36.65       41.32      7.45 o
  -6   8   9        0.42        9.29      5.59 o
  -5   8   9        3.11       -2.49      6.53 o
  -4   8   9        2.14       -2.14      6.44 o
  -3   8   9        0.87        3.81      6.34 o
  -2   8   9       14.93       14.77      6.17 o
  -1   8   9       11.06       17.93      6.25 o
   0   8   9        1.96        1.66      6.58 o
   1   8   9        3.31        3.55      6.27 o
   2   8   9        1.40       -1.19      6.31 o
   3   8   9        7.96        5.21      6.37 o
   4   8   9       29.59       36.83      5.62 o
   5   8   9        3.64        4.89      5.77 o
   6   8   9        0.21        4.41      5.73 o
   7   8   9        3.16        9.63      6.01 o
   8   8   9        0.90        5.78      6.64 o
   9   8   9        6.22        2.52      6.80 o
  -8   9   9       19.83        8.56      6.74 o
  -7   9   9        6.32        8.88      7.18 o
  -6   9   9        9.97       13.11      5.16 o
  -5   9   9       13.31       11.59      5.59 o
  -4   9   9        0.84        9.88     11.35 o
  -3   9   9        4.92       -2.96      6.57 o
  -2   9   9        0.09        3.33      6.69 o
  -1   9   9        0.65        2.71      6.40 o
   0   9   9        0.39       10.07      6.50 o
   1   9   9        8.33       10.86      4.95 o
   2   9   9        3.90        6.82      6.43 o
   3   9   9        9.79       16.50      6.66 o
   4   9   9       22.98       25.62      8.30 o
   5   9   9        4.00       10.00      6.12 o
   6   9   9        2.10        6.37      6.04 o
   7   9   9        1.41       -0.30      5.54 o
   8   9   9        0.00        8.16      7.25 o
  -7  10   9        7.01       13.02      7.07 o
  -6  10   9        0.27        9.93      5.85 o
  -5  10   9        0.04       11.23      6.58 o
  -4  10   9        2.06       -6.49      6.49 o
  -3  10   9        0.00        1.27      5.28 o
  -2  10   9        6.52       12.10      5.58 o
  -1  10   9        2.22        1.77      7.14 o
   0  10   9        9.13        8.27      5.73 o
   1  10   9        7.86        7.07      9.33 o
   2  10   9        4.78        9.36      6.34 o
   3  10   9        3.91        3.23      5.58 o
   4  10   9        3.45       -2.73      6.40 o
   5  10   9        0.30       11.73     10.82 o
   6  10   9        4.19        8.37      7.19 o
   7  10   9        1.49        5.39      8.57 o
  -6  11   9       23.61       20.94      7.19 o
  -5  11   9        0.71        5.56      6.91 o
  -4  11   9        1.73        7.34      5.22 o
  -3  11   9        0.04        3.34      5.11 o
  -2  11   9        1.19       -5.64      5.64 o
  -1  11   9        0.17       -3.28      5.61 o
   0  11   9        0.60        8.76      8.24 o
   1  11   9        1.89       11.71      7.66 o
   2  11   9        5.71       16.64      6.68 o
   3  11   9       14.97       14.20      6.78 o
   4  11   9        0.17        6.88      6.89 o
   5  11   9        7.85        9.15      6.85 o
  -3  12   9        0.21       11.40     11.17 o
  -2  12   9        0.26        6.94      6.09 o
  -1  12   9        0.82       -4.47      6.12 o
   0  12   9        2.82        4.92      5.24 o
   1  12   9        0.78        1.45      6.22 o
   2  12   9        6.48       10.99      7.02 o
   3  12   9        0.00        8.32      8.21 o
  -9   0  10       31.29       37.94      7.47 o
  -8   0  10       28.04       24.71      9.08 o
  -7   0  10        9.97       16.07      7.01 o
  -6   0  10        5.10        6.84      6.65 o
  -5   0  10       17.24       12.66      6.74 o
  -4   0  10        9.07       16.99      6.45 o
  -3   0  10       27.02       32.25      7.04 o
  -2   0  10      138.51      135.89      8.92 o
  -1   0  10        7.08       21.08      6.99 o
   0   0  10        2.39        2.59      6.98 o
   1   0  10        3.72       12.07      7.00 o
   2   0  10        0.39        9.86      7.23 o
   3   0  10        0.26        0.25      7.02 o
   4   0  10        1.47        5.35      7.02 o
   5   0  10        2.21        2.96      7.10 o
   6   0  10        9.31       17.30      8.81 o
   7   0  10        7.11       12.78      9.07 o
   8   0  10        1.16        8.99      8.58 o
   9   0  10        0.08        7.04      9.43 o
  -9   1  10        0.06        1.40      4.87 o
  -8   1  10        8.36        6.26      6.12 o
  -7   1  10        7.30       11.02      4.89 o
  -6   1  10        0.07        4.13      4.85 o
  -5   1  10        0.11        4.22      4.79 o
  -4   1  10        2.19        1.89      4.82 o
  -3   1  10        0.01       -0.30      4.77 o
  -2   1  10        2.08        7.44      4.92 o
  -1   1  10        0.02        4.99      4.96 o
   0   1  10        8.78       11.07      5.33 o
   1   1  10        4.94        5.19      4.89 o
   2   1  10        4.52       10.80      5.26 o
   3   1  10       40.81       37.85      5.03 o
   4   1  10       53.31       45.17      5.64 o
   5   1  10        0.17        2.43      5.26 o
   6   1  10        7.25        6.12      6.03 o
   7   1  10        0.96        2.35      5.69 o
   8   1  10        0.12        3.80      6.44 o
   9   1  10        0.86        4.20      7.00 o
  -9   2  10        7.81       12.86      5.27 o
  -8   2  10        0.43       -0.19      5.28 o
  -7   2  10        1.83        5.46      4.96 o
  -6   2  10        1.55        2.45      4.97 o
  -5   2  10        3.99        3.16      4.91 o
  -4   2  10       11.50       12.90      5.02 o
  -3   2  10       32.78       28.79      5.02 o
  -2   2  10       15.75       21.63      4.75 o
  -1   2  10        0.05        1.86      5.00 o
   0   2  10        5.99        7.66      4.93 o
   1   2  10        9.89        9.97      5.10 o
   2   2  10        4.32        2.87      5.07 o
   3   2  10        0.31        6.26      5.09 o
   4   2  10        0.24        3.86      5.23 o
   5   2  10        0.03        3.89      5.38 o
   6   2  10        3.42        4.78      6.19 o
   7   2  10        2.68        2.86      6.15 o
   8   2  10        4.57        6.13      6.13 o
   9   2  10        2.67       -2.00     12.71 o
  -9   3  10        4.27        5.33      5.61 o
  -8   3  10        0.79        9.84      5.39 o
  -7   3  10        1.87        5.16      5.08 o
  -6   3  10        3.73       10.17      5.00 o
  -5   3  10        0.01        3.19      4.84 o
  -4   3  10        0.22        1.76      5.16 o
  -3   3  10        2.90        6.95      4.93 o
  -2   3  10        2.99        3.15      4.91 o
  -1   3  10       13.84       12.15      4.95 o
   0   3  10        4.24        5.12      5.11 o
   1   3  10        8.35       14.39      5.31 o
   2   3  10       13.54       15.69      5.10 o
   3   3  10        8.01        9.66      5.15 o
   4   3  10        9.70       11.51      5.30 o
   5   3  10        8.65        5.79      5.88 o
   6   3  10        6.65        7.63      5.70 o
   7   3  10        9.32       10.81      6.39 o
   8   3  10        1.05        4.72      6.12 o
  -9   4  10       15.33       21.05      6.10 o
  -8   4  10       16.01       20.98      5.03 o
  -7   4  10        0.04        7.89      5.32 o
  -6   4  10        2.52        4.73      5.10 o
  -5   4  10       16.51       12.57      5.00 o
  -4   4  10       23.64       24.62      5.18 o
  -3   4  10        0.29        2.23      5.02 o
  -2   4  10       32.62       31.27      5.09 o
  -1   4  10        4.13        7.81      5.19 o
   0   4  10        0.34        2.18      5.74 o
   1   4  10        0.33        4.52      5.12 o
   2   4  10        1.23        1.78      5.29 o
   3   4  10        6.69        7.95      5.19 o
   4   4  10        1.54        3.73      5.29 o
   5   4  10        0.36        4.52      5.75 o
   6   4  10        6.65        7.01      5.93 o
   7   4  10        0.33       -0.62      6.47 o
   8   4  10        0.59        8.60      6.20 o
  -8   5  10        4.19        6.06      4.86 o
  -7   5  10        4.39       12.25      5.17 o
  -6   5  10        4.83        9.69      5.09 o
  -5   5  10        7.17        7.92      4.69 o
  -4   5  10        1.40        9.02      5.13 o
  -3   5  10        0.00        4.87      5.16 o
  -2   5  10        0.93        4.13      5.34 o
  -1   5  10        2.35        8.80      5.42 o
   0   5  10        0.37        2.59      5.23 o
   1   5  10        0.32        6.72      5.20 o
   2   5  10        0.47        5.98      5.43 o
   3   5  10        0.03        2.72      5.27 o
   4   5  10        0.81        1.06      5.21 o
   5   5  10       12.86       12.66      6.03 o
   6   5  10       37.01       34.73      6.43 o
   7   5  10        3.09        6.01      6.52 o
  -8   6  10        1.48       10.51      9.03 o
  -7   6  10        2.26        2.88      5.41 o
  -6   6  10       18.86       10.69      5.46 o
  -5   6  10        4.37        9.23      5.30 o
  -4   6  10        7.84       15.25      5.40 o
  -3   6  10        5.94        8.61      5.34 o
  -2   6  10        1.48        0.34      5.40 o
  -1   6  10       15.34       21.89      6.16 o
   0   6  10       16.27       16.95      5.69 o
   1   6  10        0.17        7.07      5.74 o
   2   6  10        0.54        2.60      5.37 o
   3   6  10       21.65       22.28      5.63 o
   4   6  10        9.09       11.62      6.27 o
   5   6  10       22.21       18.72      6.33 o
   6   6  10       24.30       21.77      6.61 o
   7   6  10        1.44       10.54      8.16 o
  -7   7  10        1.24       -0.37      7.15 o
  -6   7  10        5.57       10.38      5.63 o
  -5   7  10        1.56        5.36      5.88 o
  -4   7  10        0.08        4.99      5.79 o
  -3   7  10        0.02       10.28      5.80 o
  -2   7  10        2.22        1.64      5.83 o
  -1   7  10       18.31       19.37      5.79 o
   0   7  10        4.58        6.17      5.98 o
   1   7  10        1.37       12.07      5.97 o
   2   7  10        0.03        7.39      6.05 o
   3   7  10       12.45       19.94      7.02 o
   4   7  10       24.49       28.13      6.87 o
   5   7  10        1.59        5.64      6.62 o
   6   7  10       28.00       19.32      6.78 o
  -5   8  10       10.56       12.96      7.11 o
  -4   8  10       17.94       28.31      6.13 o
  -3   8  10        0.55        4.12      6.77 o
  -2   8  10        0.61       -1.72      6.73 o
  -1   8  10        2.39        6.39      5.84 o
   0   8  10        0.30        4.18      5.47 o
   1   8  10        8.76        4.41      6.22 o
   2   8  10       16.18       22.03      5.92 o
   3   8  10        0.12       10.03      7.26 o
   4   8  10        3.13        8.35      7.29 o
   5   8  10        0.30       -7.37     10.45 o
  -3   9  10        4.04        6.74      6.98 o
  -2   9  10        0.34       10.36      6.77 o
  -1   9  10        0.09        4.71      6.82 o
   0   9  10        0.52        0.65      6.75 o
   1   9  10        3.60        7.78      6.72 o
   2   9  10        2.49        2.08      7.19 o
   3   9  10        0.26       -6.91      9.41 o
  -5   1  11        0.83        1.68      5.50 o
  -4   1  11        0.98        4.89      5.13 o
  -3   1  11        2.60        2.56      5.19 o
  -2   1  11        0.32        1.92      5.09 o
  -1   1  11        0.30        5.58      5.39 o
   0   1  11        3.80        4.66      5.14 o
   1   1  11        1.95        0.21      5.26 o
   2   1  11        3.04        7.64      5.28 o
   3   1  11        0.16        0.87      5.92 o
   4   1  11        3.02       13.82      5.61 o
  -5   2  11        0.35        7.85     15.57 o
  -4   2  11       35.00       36.11      5.35 o
  -3   2  11       41.37       37.86      5.28 o
  -2   2  11        8.99       11.63      5.35 o
  -1   2  11       13.81       17.60      5.21 o
   0   2  11       11.23       14.40      5.84 o
   1   2  11        0.00        7.27      5.64 o
   2   2  11        0.34       -1.07      5.38 o
   3   2  11        6.62        8.99      5.72 o
   4   2  11        9.84       15.84      9.03 o
  -4   3  11        3.20        3.90      5.37 o
  -3   3  11       21.03       22.07      5.40 o
  -2   3  11        3.85        5.39      5.20 o
  -1   3  11        4.60        7.56      5.26 o
   0   3  11        1.72        5.86      5.21 o
   1   3  11        4.94        4.57      5.49 o
   2   3  11        0.62        7.46      5.68 o
   3   3  11        1.41        0.48      5.45 o
  -3   4  11        3.37        5.25      6.20 o
  -2   4  11        1.13        5.10      5.46 o
  -1   4  11        0.45        6.02      5.46 o
   0   4  11        0.28        0.78      5.51 o
   1   4  11        0.24       -2.56      5.33 o
   2   4  11        9.48       14.84      5.63 o
  -1   5  11        0.67        8.37      7.98 o
   0   5  11        7.04        4.19      8.89 o
 
